# Supplementary material for: 1-tert-Butyl 2-ethyl 5-chloro-3-(2-furo­yl)-1H-indole-1,2-dicarboxyl­ate
Source: Acta Crystallogr Sect E Struct Rep Online. 2013 Feb 28;69(Pt 3):o446. doi: 10.1107/S1600536813005059 (PMC3588483; doi:10.1107/S1600536813005059)
Supplement: Supplementary file 1 [file e-69-0o446-sup1.cif]

##############################################################################
#                                                                            #
# This CIF contains the data in a paper accepted for publication in          #
# Acta Crystallographica Section E. It conforms to the requirements of       #
# Notes for Authors for Acta Crystallographica Section E, and has been       #
# peer reviewed under the auspices of the IUCr Commission on Journals.       #
#                                                                            #
# Full details of the Crystallographic Information File format               #
# are given in the paper "The Crystallographic Information File (CIF):       #
# a New Standard Archive File for Crystallography" by S. R. Hall, F. H.      #
# Allen and I. D. Brown [Acta Cryst. (1991), A47, 655-685].                  #
#                                                                            #
# The current version of the core CIF dictionary is obtainable from          #
# ftp://ftp.iucr.org/pub/cif_core.dic.                                       #
#                                                                            #
# Software is freely available for graphical display of the structure(s)     #
# in this CIF. For information consult the CIF software page                 #
# http://www.iucr.org/resources/cif/software.                                #
#                                                                            #
# This file may be used for bona fide research purposes within the           #
# scientific community so long as proper attribution is given to the journal # 
# article from which it was obtained.                                        #
#                                                                            #
##############################################################################
data_I
_audit_creation_method     SHELXL-97
_chemical_name_systematic
;
1-<i>tert</i>-Butyl 2-ethyl
5-chloro-3-(2-furoyl)-1<i>H</i>-indole-1,2-dicarboxylate
;
_chemical_name_common     ?
_chemical_formula_moiety     'C21 H20 Cl N O6'
_chemical_formula_sum     'C21 H20 Cl N O6'
_chemical_formula_iupac     'C21 H20 Cl N O6'
_chemical_formula_weight     417.83
_chemical_melting_point     378(2)
_symmetry_cell_setting     monoclinic
_symmetry_space_group_name_H-M     'P 21/c'
_symmetry_space_group_name_Hall     '-P 2ybc'
loop_
    _symmetry_equiv_pos_as_xyz
    'x, y, z'
    '-x, y+1/2, -z+1/2'
    '-x, -y, -z'
    'x, -y-1/2, z-1/2'
_cell_length_a     9.8354(8)
_cell_length_b     8.0938(7)
_cell_length_c     25.435(2)
_cell_angle_alpha     90.00
_cell_angle_beta     99.3440(10)
_cell_angle_gamma     90.00
_cell_volume     1997.9(3)
_cell_formula_units_Z     4
_cell_measurement_reflns_used     5304
_cell_measurement_theta_min     2.44
_cell_measurement_theta_max     27.86
_cell_measurement_temperature     100(2)
_exptl_crystal_description     'square block'
_exptl_crystal_colour     colourless
_exptl_crystal_size_max     0.32
_exptl_crystal_size_mid     0.32
_exptl_crystal_size_min     0.24
_exptl_crystal_density_diffrn     1.389
_exptl_crystal_density_meas     ?
_exptl_crystal_density_method     'not measured'
_exptl_crystal_F_000     872
_exptl_absorpt_coefficient_mu     0.230
_exptl_absorpt_correction_type     multi-scan
_exptl_absorpt_process_details     '(SADABS; Bruker, 2009)'
_exptl_absorpt_correction_T_min     0.9302
_exptl_absorpt_correction_T_max     0.9470
_exptl_special_details     ?
_diffrn_ambient_temperature     100(2)
_diffrn_radiation_type     MoK\a
_diffrn_radiation_wavelength     0.71073
_diffrn_radiation_monochromator     graphite
_diffrn_measurement_device_type     'Bruker APEXII CCD'
_diffrn_measurement_method     '\f and \w scans'
_diffrn_detector_area_resol_mean     ?
_diffrn_reflns_number     11690
_diffrn_reflns_av_R_equivalents     0.0191
_diffrn_reflns_av_sigmaI/netI     0.0234
_diffrn_reflns_theta_min     1.62
_diffrn_reflns_theta_max     28.15
_diffrn_reflns_theta_full     25.00
_diffrn_measured_fraction_theta_max     0.917
_diffrn_measured_fraction_theta_full     0.999
_diffrn_reflns_limit_h_min     -12
_diffrn_reflns_limit_h_max     13
_diffrn_reflns_limit_k_min     -10
_diffrn_reflns_limit_k_max     4
_diffrn_reflns_limit_l_min     -31
_diffrn_reflns_limit_l_max     33
_diffrn_standards_number     0
_diffrn_standards_interval_count     ?
_diffrn_standards_interval_time     ?
_diffrn_standards_decay_%     ?
_refine_special_details
;
Refinement of <i>F</i>^2^ against ALL reflections. The weighted <i>R</i>-factor
<i>wR</i> and goodness of fit <i>S</i> are based on <i>F</i>^2^, conventional
<i>R</i>-factors <i>R</i> are based on <i>F</i>, with <i>F</i> set to zero for
negative <i>F</i>^2^. The threshold expression of <i>F</i>^2^ >
\s(<i>F</i>^2^) is used only for calculating <i>R</i>-factors(gt) <i>etc</i>.
and is not relevant to the choice of reflections for refinement.
<i>R</i>-factors based on <i>F</i>^2^ are statistically about twice as large
as those based on <i>F</i>, and <i>R</i>- factors based on ALL data will be
even larger.
;
_reflns_number_total     4483
_reflns_number_gt     3877
_reflns_threshold_expression     I>2sigma(I)
_refine_ls_structure_factor_coef     Fsqd
_refine_ls_matrix_type     full
_refine_ls_R_factor_all     0.0397
_refine_ls_R_factor_gt     0.0335
_refine_ls_wR_factor_gt     0.0805
_refine_ls_wR_factor_ref     0.0839
_refine_ls_goodness_of_fit_ref     1.045
_refine_ls_restrained_S_all     1.048
_refine_ls_number_reflns     4483
_refine_ls_number_parameters     279
_refine_ls_number_restraints     8
_refine_ls_hydrogen_treatment     constr
_refine_ls_weighting_scheme     calc
_refine_ls_weighting_details
         'calc w=1/[\s^2^(Fo^2^)+(0.0359P)^2^+0.8831P] where P=(Fo^2^+2Fc^2^)/3'
_atom_sites_solution_hydrogens     geom
_atom_sites_solution_primary     direct
_atom_sites_solution_secondary     difmap
_refine_ls_shift/su_max     0.001
_refine_ls_shift/su_mean     0.000
_refine_diff_density_max     0.294
_refine_diff_density_min     -0.378
_refine_ls_extinction_method     none
_refine_ls_extinction_coef     ?
loop_
    _atom_type_symbol
    _atom_type_description
    _atom_type_scat_dispersion_real
    _atom_type_scat_dispersion_imag
    _atom_type_scat_source
    C C 0.0033 0.0016 'International Tables Vol C Tables 4.2.6.8 and 6.1.1.4'
    H H 0.0000 0.0000 'International Tables Vol C Tables 4.2.6.8 and 6.1.1.4'
    N N 0.0061 0.0033 'International Tables Vol C Tables 4.2.6.8 and 6.1.1.4'
    O O 0.0106 0.0060 'International Tables Vol C Tables 4.2.6.8 and 6.1.1.4'
    Cl Cl 0.1484 0.1585 'International Tables Vol C Tables 4.2.6.8 and 6.1.1.4'
_computing_data_collection     'APEX2 (Bruker, 2009)'
_computing_cell_refinement     'SAINT (Bruker, 2009)'
_computing_data_reduction     'SAINT (Bruker, 2009)'
_computing_structure_solution     'SHELXS97 (Sheldrick, 2008)'
_computing_structure_refinement     'SHELXL97 (Sheldrick, 2008)'
_computing_molecular_graphics
                                'X-SEED (Barbour, 2001; Atwood & Barbour, 2003)'
_computing_publication_material
                                'X-SEED (Barbour, 2001; Atwood & Barbour, 2003)'
loop_
    _atom_site_type_symbol
    _atom_site_label
    _atom_site_fract_x
    _atom_site_fract_y
    _atom_site_fract_z
    _atom_site_U_iso_or_equiv
    _atom_site_adp_type
    _atom_site_calc_flag
    _atom_site_refinement_flags
    _atom_site_occupancy
    _atom_site_symmetry_multiplicity
    _atom_site_disorder_assembly
    _atom_site_disorder_group
    Cl Cl1 0.77842(4) 0.54454(4) -0.051345(13) 0.02592(10) Uani d . 1 1 . .
    O O1 0.25661(9) 0.04213(12) 0.01491(4) 0.0207(2) Uani d . 1 1 . .
    N N1 0.45710(11) 0.11938(13) 0.06875(4) 0.0152(2) Uani d . 1 1 . .
    C C1 0.53993(13) 0.12814(16) 0.11858(5) 0.0157(3) Uani d . 1 1 . .
    O O2 0.27094(9) 0.06519(12) 0.10504(3) 0.0189(2) Uani d . 1 1 . .
    C C2 0.51962(13) 0.21382(16) 0.03288(5) 0.0157(2) Uani d . 1 1 . .
    O O3 0.50752(10) -0.12594(12) 0.16190(4) 0.0223(2) Uani d . 1 1 . .
    C C3 0.47829(14) 0.24137(16) -0.02143(5) 0.0190(3) Uani d . 1 1 . .
    H H3 0.3964 0.1936 -0.0403 0.023 Uiso calc R 1 1 . .
    O O4 0.51187(10) 0.11461(12) 0.20738(3) 0.0206(2) Uani d . 1 1 . .
    C C4 0.56192(13) 0.34160(16) -0.04673(5) 0.0214(3) Uani d D 1 1 . .
    H H4 0.5379 0.3624 -0.0838 0.026 Uiso calc R 1 1 . .
    O O5 0.81234(10) 0.13738(12) 0.18938(4) 0.0221(2) Uani d . 1 1 . .
    C C5 0.68105(13) 0.41230(16) -0.01829(5) 0.0198(3) Uani d D 1 1 . .
    C C6 0.72402(13) 0.38397(15) 0.03549(5) 0.0178(3) Uani d D 1 1 . .
    H H6 0.8068 0.4308 0.0540 0.021 Uiso calc R 1 1 . .
    C C7 0.64034(12) 0.28344(15) 0.06143(5) 0.0160(3) Uani d D 1 1 . .
    C C8 0.65137(13) 0.22643(16) 0.11585(5) 0.0158(2) Uani d . 1 1 . .
    C C9 0.76525(12) 0.25249(16) 0.16090(5) 0.0167(3) Uani d . 1 1 A .
    C C10 0.81371(13) 0.42143(17) 0.17023(5) 0.0177(3) Uani d D 1 1 . .
    C C14 0.51626(12) 0.02212(16) 0.16433(5) 0.0161(3) Uani d . 1 1 . .
    C C15 0.50330(16) 0.02643(19) 0.25714(5) 0.0262(3) Uani d . 1 1 . .
    H H15A 0.4507 -0.0773 0.2490 0.031 Uiso calc R 1 1 . .
    H H15B 0.4537 0.0955 0.2800 0.031 Uiso calc R 1 1 . .
    C C16 0.64444(18) -0.0127(2) 0.28626(6) 0.0386(4) Uani d . 1 1 . .
    H H16A 0.6977 0.0897 0.2930 0.058 Uiso calc R 1 1 . .
    H H16C 0.6911 -0.0873 0.2646 0.058 Uiso calc R 1 1 . .
    H H16B 0.6370 -0.0660 0.3203 0.058 Uiso calc R 1 1 . .
    C C17 0.31674(13) 0.06954(16) 0.05885(5) 0.0164(3) Uani d . 1 1 . .
    C C18 0.12943(13) 0.00596(17) 0.10920(5) 0.0191(3) Uani d . 1 1 . .
    C C19 0.02392(14) 0.12342(19) 0.07961(6) 0.0266(3) Uani d . 1 1 . .
    H H19A 0.0349 0.1279 0.0420 0.040 Uiso calc R 1 1 . .
    H H19B 0.0376 0.2340 0.0953 0.040 Uiso calc R 1 1 . .
    H H19C -0.0690 0.0843 0.0824 0.040 Uiso calc R 1 1 . .
    C C20 0.13131(15) 0.01449(19) 0.16902(6) 0.0255(3) Uani d . 1 1 . .
    H H20A 0.1547 0.1270 0.1816 0.038 Uiso calc R 1 1 . .
    H H20B 0.2002 -0.0629 0.1870 0.038 Uiso calc R 1 1 . .
    H H20C 0.0402 -0.0151 0.1770 0.038 Uiso calc R 1 1 . .
    C C21 0.11243(16) -0.16979(18) 0.08904(6) 0.0272(3) Uani d . 1 1 . .
    H H21A 0.1883 -0.2376 0.1072 0.041 Uiso calc R 1 1 . .
    H H21C 0.1133 -0.1715 0.0506 0.041 Uiso calc R 1 1 . .
    H H21B 0.0246 -0.2142 0.0963 0.041 Uiso calc R 1 1 . .
    O O6A 0.9318(4) 0.4474(3) 0.20578(19) 0.0224(4) Uani d PD 0.809(6) 1 A 1
    C C11A 0.7582(4) 0.5688(4) 0.1527(3) 0.0194(6) Uani d PD 0.809(6) 1 A 1
    H H11A 0.6773 0.5851 0.1273 0.023 Uiso calc PR 0.809(6) 1 A 1
    C C12A 0.8436(3) 0.6940(4) 0.17952(12) 0.0211(6) Uani d PD 0.809(6) 1 A 1
    H H12A 0.8306 0.8101 0.1763 0.025 Uiso calc PR 0.809(6) 1 A 1
    C C13A 0.9470(3) 0.6138(4) 0.21058(12) 0.0242(6) Uani d PD 0.809(6) 1 A 1
    H H13A 1.0210 0.6668 0.2329 0.029 Uiso calc PR 0.809(6) 1 A 1
    O O6B 0.7353(13) 0.5546(12) 0.1514(8) 0.0194(6) Uani d PD 0.191(6) 1 A 2
    C C11B 0.929(2) 0.4726(19) 0.2027(13) 0.0224(4) Uani d PD 0.191(6) 1 A 2
    H H11B 0.9978 0.4049 0.2228 0.027 Uiso calc PR 0.191(6) 1 A 2
    C C12B 0.9271(18) 0.6477(18) 0.2006(6) 0.0242(6) Uani d PD 0.191(6) 1 A 2
    H H12B 0.9966 0.7204 0.2175 0.029 Uiso calc PR 0.191(6) 1 A 2
    C C13B 0.8072(14) 0.691(2) 0.1701(6) 0.0211(6) Uani d PD 0.191(6) 1 A 2
    H H13B 0.7774 0.8017 0.1628 0.025 Uiso calc PR 0.191(6) 1 A 2
loop_
    _atom_site_aniso_label
    _atom_site_aniso_U_11
    _atom_site_aniso_U_22
    _atom_site_aniso_U_33
    _atom_site_aniso_U_12
    _atom_site_aniso_U_13
    _atom_site_aniso_U_23
    Cl1 0.0375(2) 0.01775(17) 0.02629(18) 0.00140(14) 0.01670(14) 0.00393(13)
    O1 0.0191(5) 0.0232(5) 0.0189(5) -0.0008(4) 0.0000(4) -0.0042(4)
    N1 0.0155(5) 0.0154(5) 0.0146(5) 0.0006(4) 0.0022(4) -0.0001(4)
    C1 0.0157(6) 0.0156(6) 0.0155(6) 0.0022(5) 0.0014(4) -0.0012(5)
    O2 0.0148(4) 0.0237(5) 0.0185(4) -0.0018(4) 0.0034(3) -0.0016(4)
    C2 0.0172(6) 0.0141(6) 0.0168(6) 0.0033(5) 0.0054(5) -0.0010(5)
    O3 0.0293(5) 0.0167(5) 0.0204(5) -0.0011(4) 0.0027(4) 0.0004(4)
    C3 0.0210(6) 0.0181(6) 0.0174(6) 0.0047(5) 0.0019(5) -0.0017(5)
    O4 0.0288(5) 0.0186(5) 0.0156(4) -0.0014(4) 0.0072(4) -0.0002(4)
    C4 0.0305(7) 0.0195(7) 0.0150(6) 0.0076(6) 0.0061(5) 0.0008(5)
    O5 0.0212(5) 0.0219(5) 0.0219(5) 0.0017(4) -0.0003(4) 0.0036(4)
    C5 0.0266(7) 0.0141(6) 0.0214(6) 0.0045(5) 0.0122(5) 0.0022(5)
    C6 0.0186(6) 0.0150(6) 0.0207(6) 0.0029(5) 0.0061(5) 0.0005(5)
    C7 0.0173(6) 0.0145(6) 0.0165(6) 0.0041(5) 0.0038(5) -0.0001(5)
    C8 0.0160(6) 0.0149(6) 0.0166(6) 0.0016(5) 0.0032(5) 0.0000(5)
    C9 0.0140(6) 0.0208(7) 0.0156(6) 0.0010(5) 0.0039(5) 0.0009(5)
    C10 0.0149(6) 0.0230(7) 0.0152(6) -0.0019(5) 0.0021(5) 0.0004(5)
    C14 0.0130(6) 0.0186(6) 0.0165(6) 0.0001(5) 0.0013(4) -0.0002(5)
    C15 0.0401(8) 0.0247(7) 0.0161(6) -0.0044(6) 0.0112(6) 0.0008(5)
    C16 0.0463(10) 0.0455(10) 0.0211(7) -0.0115(8) -0.0030(7) 0.0079(7)
    C17 0.0149(6) 0.0137(6) 0.0203(6) 0.0021(5) 0.0025(5) -0.0009(5)
    C18 0.0133(6) 0.0207(7) 0.0239(7) -0.0016(5) 0.0051(5) -0.0025(5)
    C19 0.0182(7) 0.0284(8) 0.0327(8) 0.0033(6) 0.0033(6) -0.0008(6)
    C20 0.0216(7) 0.0316(8) 0.0249(7) -0.0040(6) 0.0091(5) -0.0031(6)
    C21 0.0283(7) 0.0214(7) 0.0340(8) -0.0049(6) 0.0114(6) -0.0045(6)
    O6A 0.0205(5) 0.0241(9) 0.0202(8) -0.0030(8) -0.0043(4) 0.0034(10)
    C11A 0.0118(14) 0.0253(9) 0.0207(7) -0.0007(9) 0.0015(12) 0.0004(8)
    C12A 0.0194(16) 0.0205(7) 0.0230(14) -0.0035(13) 0.0019(11) 0.0011(9)
    C13A 0.0259(12) 0.0246(15) 0.0199(14) -0.0089(10) -0.0031(8) 0.0012(9)
    O6B 0.0118(14) 0.0253(9) 0.0207(7) -0.0007(9) 0.0015(12) 0.0004(8)
    C11B 0.0205(5) 0.0241(9) 0.0202(8) -0.0030(8) -0.0043(4) 0.0034(10)
    C12B 0.0259(12) 0.0246(15) 0.0199(14) -0.0089(10) -0.0031(8) 0.0012(9)
    C13B 0.0194(16) 0.0205(7) 0.0230(14) -0.0035(13) 0.0019(11) 0.0011(9)
_geom_special_details
;
All e.s.d.'s (except the e.s.d. in the dihedral angle between two l.s. planes)
are estimated using the full covariance matrix. The cell e.s.d.'s are taken
into account individually in the estimation of e.s.d.'s in distances, angles
and torsion angles; correlations between e.s.d.'s in cell parameters are only
used when they are defined by crystal symmetry. An approximate (isotropic)
treatment of cell e.s.d.'s is used for estimating e.s.d.'s involving l.s.
planes.
;
loop_
    _geom_bond_atom_site_label_1
    _geom_bond_atom_site_label_2
    _geom_bond_site_symmetry_2
    _geom_bond_distance
    _geom_bond_publ_flag
    Cl1 C5 . 1.7411(13) ?
    O1 C17 . 1.1973(15) ?
    N1 C1 . 1.3929(15) ?
    N1 C2 . 1.4059(16) ?
    N1 C17 . 1.4209(16) ?
    C1 C8 . 1.3651(18) ?
    C1 C14 . 1.4943(17) ?
    O2 C17 . 1.3253(15) ?
    O2 C18 . 1.4919(15) ?
    C2 C3 . 1.3933(17) ?
    C2 C7 . 1.4053(17) ?
    O3 C14 . 1.2023(16) ?
    C3 C4 . 1.3859(19) ?
    C3 H3 . 0.9500 ?
    O4 C14 . 1.3329(15) ?
    O4 C15 . 1.4672(16) ?
    C4 C5 . 1.3959(14) ?
    C4 H4 . 0.9500 ?
    O5 C9 . 1.2240(16) ?
    C5 C6 . 1.3836(13) ?
    C6 C7 . 1.3968(13) ?
    C6 H6 . 0.9500 ?
    C7 C8 . 1.4463(16) ?
    C8 C9 . 1.4816(17) ?
    C9 C10 . 1.4548(19) ?
    C10 C11A . 1.357(3) ?
    C10 C11B . 1.357(4) ?
    C10 O6B . 1.366(3) ?
    C10 O6A . 1.367(2) ?
    C15 C16 . 1.497(2) ?
    C15 H15A . 0.9900 ?
    C15 H15B . 0.9900 ?
    C16 H16A . 0.9800 ?
    C16 H16C . 0.9800 ?
    C16 H16B . 0.9800 ?
    C18 C21 . 1.5121(19) ?
    C18 C19 . 1.5145(19) ?
    C18 C20 . 1.5203(19) ?
    C19 H19A . 0.9800 ?
    C19 H19B . 0.9800 ?
    C19 H19C . 0.9800 ?
    C20 H20A . 0.9800 ?
    C20 H20B . 0.9800 ?
    C20 H20C . 0.9800 ?
    C21 H21A . 0.9800 ?
    C21 H21C . 0.9800 ?
    C21 H21B . 0.9800 ?
    O6A C13A . 1.359(3) ?
    C11A C12A . 1.418(3) ?
    C11A H11A . 0.9500 ?
    C12A C13A . 1.349(3) ?
    C12A H12A . 0.9500 ?
    C13A H13A . 0.9500 ?
    O6B C13B . 1.357(3) ?
    C11B C12B . 1.418(4) ?
    C11B H11B . 0.9500 ?
    C12B C13B . 1.348(3) ?
    C12B H12B . 0.9500 ?
    C13B H13B . 0.9500 ?
loop_
    _geom_angle_atom_site_label_1
    _geom_angle_atom_site_label_2
    _geom_angle_atom_site_label_3
    _geom_angle_site_symmetry_1
    _geom_angle_site_symmetry_3
    _geom_angle
    _geom_angle_publ_flag
    C1 N1 C2 . . 108.06(10) ?
    C1 N1 C17 . . 125.70(10) ?
    C2 N1 C17 . . 123.65(10) ?
    C8 C1 N1 . . 109.83(11) ?
    C8 C1 C14 . . 127.02(11) ?
    N1 C1 C14 . . 122.51(11) ?
    C17 O2 C18 . . 121.78(10) ?
    C3 C2 C7 . . 122.29(12) ?
    C3 C2 N1 . . 129.98(12) ?
    C7 C2 N1 . . 107.74(10) ?
    C4 C3 C2 . . 117.04(12) ?
    C4 C3 H3 . . 121.5 ?
    C2 C3 H3 . . 121.5 ?
    C14 O4 C15 . . 116.71(10) ?
    C3 C4 C5 . . 120.71(12) ?
    C3 C4 H4 . . 119.6 ?
    C5 C4 H4 . . 119.6 ?
    C6 C5 C4 . . 122.72(12) ?
    C6 C5 Cl1 . . 118.40(9) ?
    C4 C5 Cl1 . . 118.87(9) ?
    C5 C6 C7 . . 117.05(11) ?
    C5 C6 H6 . . 121.5 ?
    C7 C6 H6 . . 121.5 ?
    C6 C7 C2 . . 120.18(11) ?
    C6 C7 C8 . . 132.81(11) ?
    C2 C7 C8 . . 107.00(10) ?
    C1 C8 C7 . . 107.37(11) ?
    C1 C8 C9 . . 123.78(11) ?
    C7 C8 C9 . . 128.65(11) ?
    O5 C9 C10 . . 122.45(11) ?
    O5 C9 C8 . . 121.01(12) ?
    C10 C9 C8 . . 116.51(11) ?
    C11A C10 C11B . . 100.6(7) ?
    C11B C10 O6B . . 110.0(9) ?
    C11A C10 O6A . . 109.6(2) ?
    O6B C10 O6A . . 118.8(7) ?
    C11A C10 C9 . . 132.0(2) ?
    C11B C10 C9 . . 127.3(7) ?
    O6B C10 C9 . . 122.2(6) ?
    O6A C10 C9 . . 118.21(14) ?
    O3 C14 O4 . . 126.20(12) ?
    O3 C14 C1 . . 123.44(12) ?
    O4 C14 C1 . . 110.32(11) ?
    O4 C15 C16 . . 110.56(12) ?
    O4 C15 H15A . . 109.5 ?
    C16 C15 H15A . . 109.5 ?
    O4 C15 H15B . . 109.5 ?
    C16 C15 H15B . . 109.5 ?
    H15A C15 H15B . . 108.1 ?
    C15 C16 H16A . . 109.5 ?
    C15 C16 H16C . . 109.5 ?
    H16A C16 H16C . . 109.5 ?
    C15 C16 H16B . . 109.5 ?
    H16A C16 H16B . . 109.5 ?
    H16C C16 H16B . . 109.5 ?
    O1 C17 O2 . . 129.43(12) ?
    O1 C17 N1 . . 122.44(12) ?
    O2 C17 N1 . . 108.11(10) ?
    O2 C18 C21 . . 109.35(11) ?
    O2 C18 C19 . . 109.57(11) ?
    C21 C18 C19 . . 113.13(12) ?
    O2 C18 C20 . . 101.33(10) ?
    C21 C18 C20 . . 111.39(12) ?
    C19 C18 C20 . . 111.40(12) ?
    C18 C19 H19A . . 109.5 ?
    C18 C19 H19B . . 109.5 ?
    H19A C19 H19B . . 109.5 ?
    C18 C19 H19C . . 109.5 ?
    H19A C19 H19C . . 109.5 ?
    H19B C19 H19C . . 109.5 ?
    C18 C20 H20A . . 109.5 ?
    C18 C20 H20B . . 109.5 ?
    H20A C20 H20B . . 109.5 ?
    C18 C20 H20C . . 109.5 ?
    H20A C20 H20C . . 109.5 ?
    H20B C20 H20C . . 109.5 ?
    C18 C21 H21A . . 109.5 ?
    C18 C21 H21C . . 109.5 ?
    H21A C21 H21C . . 109.5 ?
    C18 C21 H21B . . 109.5 ?
    H21A C21 H21B . . 109.5 ?
    H21C C21 H21B . . 109.5 ?
    C13A O6A C10 . . 106.33(19) ?
    C10 C11A C12A . . 107.2(3) ?
    C10 C11A H11A . . 126.4 ?
    C12A C11A H11A . . 126.4 ?
    C13A C12A C11A . . 105.6(3) ?
    C13A C12A H12A . . 127.2 ?
    C11A C12A H12A . . 127.2 ?
    C12A C13A O6A . . 111.3(3) ?
    C12A C13A H13A . . 124.4 ?
    O6A C13A H13A . . 124.4 ?
    C13B O6B C10 . . 106.7(13) ?
    C10 C11B C12B . . 106.0(11) ?
    C10 C11B H11B . . 127.0 ?
    C12B C11B H11B . . 127.0 ?
    C13B C12B C11B . . 106.8(15) ?
    C13B C12B H12B . . 126.6 ?
    C11B C12B H12B . . 126.6 ?
    C12B C13B O6B . . 110.3(17) ?
    C12B C13B H13B . . 124.9 ?
    O6B C13B H13B . . 124.9 ?
loop_
    _geom_torsion_atom_site_label_1
    _geom_torsion_atom_site_label_2
    _geom_torsion_atom_site_label_3
    _geom_torsion_atom_site_label_4
    _geom_torsion_site_symmetry_1
    _geom_torsion_site_symmetry_2
    _geom_torsion_site_symmetry_3
    _geom_torsion_site_symmetry_4
    _geom_torsion
    _geom_torsion_publ_flag
    C2 N1 C1 C8 . . . . 0.90(14) ?
    C17 N1 C1 C8 . . . . -161.26(11) ?
    C2 N1 C1 C14 . . . . -170.51(11) ?
    C17 N1 C1 C14 . . . . 27.33(19) ?
    C1 N1 C2 C3 . . . . 178.85(13) ?
    C17 N1 C2 C3 . . . . -18.5(2) ?
    C1 N1 C2 C7 . . . . -1.16(13) ?
    C17 N1 C2 C7 . . . . 161.45(11) ?
    C7 C2 C3 C4 . . . . 0.00(19) ?
    N1 C2 C3 C4 . . . . 179.99(12) ?
    C2 C3 C4 C5 . . . . -0.72(19) ?
    C3 C4 C5 C6 . . . . 1.7(2) ?
    C3 C4 C5 Cl1 . . . . -177.20(10) ?
    C4 C5 C6 C7 . . . . -1.74(19) ?
    Cl1 C5 C6 C7 . . . . 177.11(9) ?
    C5 C6 C7 C2 . . . . 0.99(18) ?
    C5 C6 C7 C8 . . . . 179.53(13) ?
    C3 C2 C7 C6 . . . . -0.15(19) ?
    N1 C2 C7 C6 . . . . 179.86(11) ?
    C3 C2 C7 C8 . . . . -179.03(12) ?
    N1 C2 C7 C8 . . . . 0.98(13) ?
    N1 C1 C8 C7 . . . . -0.28(14) ?
    C14 C1 C8 C7 . . . . 170.64(12) ?
    N1 C1 C8 C9 . . . . -175.47(11) ?
    C14 C1 C8 C9 . . . . -4.5(2) ?
    C6 C7 C8 C1 . . . . -179.12(13) ?
    C2 C7 C8 C1 . . . . -0.44(14) ?
    C6 C7 C8 C9 . . . . -4.2(2) ?
    C2 C7 C8 C9 . . . . 174.43(12) ?
    C1 C8 C9 O5 . . . . 41.90(19) ?
    C7 C8 C9 O5 . . . . -132.21(14) ?
    C1 C8 C9 C10 . . . . -136.08(13) ?
    C7 C8 C9 C10 . . . . 49.81(18) ?
    O5 C9 C10 C11A . . . . -162.5(4) ?
    C8 C9 C10 C11A . . . . 15.5(4) ?
    O5 C9 C10 C11B . . . . 14(2) ?
    C8 C9 C10 C11B . . . . -168(2) ?
    O5 C9 C10 O6B . . . . -157.6(11) ?
    C8 C9 C10 O6B . . . . 20.4(11) ?
    O5 C9 C10 O6A . . . . 12.0(4) ?
    C8 C9 C10 O6A . . . . -170.0(3) ?
    C15 O4 C14 O3 . . . . 3.66(19) ?
    C15 O4 C14 C1 . . . . -173.96(11) ?
    C8 C1 C14 O3 . . . . -116.54(15) ?
    N1 C1 C14 O3 . . . . 53.33(18) ?
    C8 C1 C14 O4 . . . . 61.16(17) ?
    N1 C1 C14 O4 . . . . -128.97(12) ?
    C14 O4 C15 C16 . . . . 88.55(15) ?
    C18 O2 C17 O1 . . . . 6.0(2) ?
    C18 O2 C17 N1 . . . . -175.66(10) ?
    C1 N1 C17 O1 . . . . -169.19(12) ?
    C2 N1 C17 O1 . . . . 31.29(19) ?
    C1 N1 C17 O2 . . . . 12.35(17) ?
    C2 N1 C17 O2 . . . . -147.17(11) ?
    C17 O2 C18 C21 . . . . 58.82(15) ?
    C17 O2 C18 C19 . . . . -65.71(15) ?
    C17 O2 C18 C20 . . . . 176.51(11) ?
    C11A C10 O6A C13A . . . . 0.9(6) ?
    C11B C10 O6A C13A . . . . 14(13) ?
    O6B C10 O6A C13A . . . . -4.8(11) ?
    C9 C10 O6A C13A . . . . -174.7(3) ?
    C11B C10 C11A C12A . . . . -3.5(19) ?
    O6B C10 C11A C12A . . . . 150(7) ?
    O6A C10 C11A C12A . . . . -1.5(6) ?
    C9 C10 C11A C12A . . . . 173.4(2) ?
    C10 C11A C12A C13A . . . . 1.4(5) ?
    C11A C12A C13A O6A . . . . -0.8(5) ?
    C10 O6A C13A C12A . . . . 0.0(5) ?
    C11A C10 O6B C13B . . . . -24(5) ?
    C11B C10 O6B C13B . . . . 3(3) ?
    O6A C10 O6B C13B . . . . 6.5(19) ?
    C9 C10 O6B C13B . . . . 176.0(10) ?
    C11A C10 C11B C12B . . . . 0(3) ?
    O6B C10 C11B C12B . . . . -5(3) ?
    O6A C10 C11B C12B . . . . -167(15) ?
    C9 C10 C11B C12B . . . . -176.6(12) ?
    C10 C11B C12B C13B . . . . 4(3) ?
    C11B C12B C13B O6B . . . . -2(3) ?
    C10 O6B C13B C12B . . . . -1(2) ?
loop_
    _geom_hbond_atom_site_label_d
    _geom_hbond_atom_site_label_h
    _geom_hbond_atom_site_label_a
    _geom_hbond_site_symmetry_d
    _geom_hbond_site_symmetry_h
    _geom_hbond_site_symmetry_a
    _geom_hbond_distance_dh
    _geom_hbond_distance_ha
    _geom_hbond_distance_da
    _geom_hbond_angle_dha
    _geom_hbond_publ_flag
    C3 H3 O1 . . . 0.95 2.45 2.9774(16) 115 n
    C13A H13A O5 . . 2_755 0.95 2.37 3.187(3) 144 yes
    C19 H19A O1 . . . 0.98 2.49 3.0985(17) 120 n
    C21 H21C O1 . . . 0.98 2.49 3.0615(17) 117 n
_iucr_refine_instructions_details
;
TITL MH100 in P2(1)/c
CELL 0.71073 9.8354 8.0938 25.4355 90.000 99.344 90.000
ZERR 4.0000 0.0008 0.0007 0.0021 0.000 0.001 0.000
LATT 1
SYMM -X, 0.5+Y, 0.5-Z
SFAC C H N O CL
UNIT 84 80 4 24 4
MERG 2
FMAP 2
GRID
PLAN 5
TEMP -173
SIZE 0.32 0.32 0.24
OMIT              2 8 14
HTAB
CONF
BOND$H
DFIX 1.395 0.002 C5 C4
DFIX 1.395 0.002 C6 C5
DFIX 1.395 0.002 C6 C7
EADP C12A C13B
EADP C13A C12B
EADP C11A O6B
EADP C11B O6A
MPLA C11B C12B C13B O6B C10
MPLA C1 C2 C3 C4 N1 C5 C6 C7 C8
MPLA C11A C12A C13A O6A C10
MPLA C1 C2 C3 C4 N1 C5 C6 C7 C8
SADI 0.002 C12A C13A C12B C13B
SADI 0.002 C13A O6A C13B O6B
SADI 0.002 C10 O6A C10 O6B
SADI 0.002 C10 C11A C10 C11B
SADI 0.002 C12A C11A C12B C11B
L.S. 20
ACTA 50
WGHT    0.035900    0.883100
FVAR       0.14545   0.80890
CL1   5    0.778424    0.544543   -0.051345    11.00000    0.03755    0.01775 =
         0.02629    0.00393    0.01670    0.00140
O1    4    0.256607    0.042130    0.014911    11.00000    0.01914    0.02316 =
         0.01889   -0.00420    0.00004   -0.00077
N1    3    0.457099    0.119378    0.068746    11.00000    0.01546    0.01540 =
         0.01458   -0.00012    0.00219    0.00063
C1    1    0.539932    0.128143    0.118582    11.00000    0.01569    0.01562 =
         0.01550   -0.00123    0.00145    0.00222
O2    4    0.270942    0.065187    0.105040    11.00000    0.01475    0.02365 =
         0.01848   -0.00163    0.00343   -0.00177
C2    1    0.519619    0.213818    0.032883    11.00000    0.01719    0.01414 =
         0.01678   -0.00099    0.00536    0.00326
O3    4    0.507523   -0.125937    0.161899    11.00000    0.02931    0.01666 =
         0.02038    0.00040    0.00271   -0.00110
C3    1    0.478293    0.241370   -0.021433    11.00000    0.02095    0.01813 =
         0.01743   -0.00168    0.00188    0.00472
AFIX  43
H3    2    0.396430    0.193575   -0.040285    11.00000   -1.20000
AFIX   0
O4    4    0.511865    0.114615    0.207382    11.00000    0.02876    0.01858 =
         0.01565   -0.00023    0.00724   -0.00135
C4    1    0.561918    0.341599   -0.046734    11.00000    0.03054    0.01950 =
         0.01503    0.00078    0.00609    0.00757
AFIX  43
H4    2    0.537908    0.362415   -0.083839    11.00000   -1.20000
AFIX   0
O5    4    0.812341    0.137380    0.189375    11.00000    0.02118    0.02185 =
         0.02188    0.00364   -0.00035    0.00174
C5    1    0.681052    0.412298   -0.018285    11.00000    0.02664    0.01412 =
         0.02142    0.00225    0.01223    0.00454
C6    1    0.724021    0.383970    0.035491    11.00000    0.01864    0.01504 =
         0.02067    0.00050    0.00606    0.00291
AFIX  43
H6    2    0.806768    0.430814    0.053953    11.00000   -1.20000
AFIX   0
C7    1    0.640345    0.283444    0.061434    11.00000    0.01725    0.01455 =
         0.01647   -0.00010    0.00376    0.00411
C8    1    0.651368    0.226430    0.115853    11.00000    0.01596    0.01492 =
         0.01660    0.00001    0.00318    0.00165
C9    1    0.765248    0.252494    0.160903    11.00000    0.01405    0.02078 =
         0.01563    0.00090    0.00391    0.00101
C10   1    0.813708    0.421431    0.170227    11.00000    0.01493    0.02296 =
         0.01520    0.00041    0.00208   -0.00189
C14   1    0.516264    0.022123    0.164334    11.00000    0.01298    0.01855 =
         0.01647   -0.00019    0.00130    0.00007
C15   1    0.503301    0.026434    0.257136    11.00000    0.04011    0.02469 =
         0.01606    0.00081    0.01119   -0.00441
AFIX  23
H15A  2    0.450740   -0.077309    0.249043    11.00000   -1.20000
H15B  2    0.453713    0.095496    0.279984    11.00000   -1.20000
AFIX   0
C16   1    0.644440   -0.012677    0.286264    11.00000    0.04626    0.04550 =
         0.02110    0.00793   -0.00303   -0.01152
AFIX 137
H16A  2    0.697654    0.089684    0.292962    11.00000   -1.50000
H16C  2    0.691083   -0.087321    0.264624    11.00000   -1.50000
H16B  2    0.636956   -0.065993    0.320268    11.00000   -1.50000
AFIX   0
C17   1    0.316745    0.069539    0.058850    11.00000    0.01493    0.01371 =
         0.02035   -0.00086    0.00252    0.00209
C18   1    0.129434    0.005957    0.109197    11.00000    0.01325    0.02070 =
         0.02390   -0.00255    0.00508   -0.00159
C19   1    0.023922    0.123416    0.079606    11.00000    0.01822    0.02844 =
         0.03272   -0.00081    0.00333    0.00335
AFIX 137
H19A  2    0.034861    0.127929    0.042018    11.00000   -1.50000
H19B  2    0.037591    0.233976    0.095281    11.00000   -1.50000
H19C  2   -0.068964    0.084349    0.082371    11.00000   -1.50000
AFIX   0
C20   1    0.131307    0.014493    0.169017    11.00000    0.02161    0.03162 =
         0.02493   -0.00313    0.00909   -0.00400
AFIX 137
H20A  2    0.154665    0.126985    0.181606    11.00000   -1.50000
H20B  2    0.200242   -0.062869    0.187008    11.00000   -1.50000
H20C  2    0.040220   -0.015135    0.177001    11.00000   -1.50000
AFIX   0
C21   1    0.112426   -0.169793    0.089043    11.00000    0.02826    0.02139 =
         0.03401   -0.00449    0.01141   -0.00492
AFIX 137
H21A  2    0.188337   -0.237630    0.107210    11.00000   -1.50000
H21C  2    0.113306   -0.171500    0.050574    11.00000   -1.50000
H21B  2    0.024613   -0.214155    0.096281    11.00000   -1.50000
PART 1
AFIX   0
O6A   4    0.931765    0.447353    0.205782    21.00000    0.02049    0.02410 =
         0.02017    0.00344   -0.00432   -0.00297
C11A  1    0.758202    0.568814    0.152732    21.00000    0.01177    0.02530 =
         0.02072    0.00044    0.00146   -0.00071
AFIX  43
H11A  2    0.677273    0.585093    0.127288    21.00000   -1.20000
AFIX   0
C12A  1    0.843558    0.694027    0.179523    21.00000    0.01941    0.02048 =
         0.02303    0.00106    0.00194   -0.00347
AFIX  43
H12A  2    0.830612    0.810120    0.176284    21.00000   -1.20000
AFIX   0
C13A  1    0.947015    0.613764    0.210579    21.00000    0.02587    0.02457 =
         0.01989    0.00116   -0.00309   -0.00889
AFIX  43
H13A  2    1.021002    0.666795    0.232925    21.00000   -1.20000
PART 2
AFIX   0
O6B   4    0.735256    0.554552    0.151395   -21.00000    0.01177    0.02530 =
         0.02072    0.00044    0.00146   -0.00071
C11B  1    0.929307    0.472618    0.202707   -21.00000    0.02049    0.02410 =
         0.02017    0.00344   -0.00432   -0.00297
AFIX  43
H11B  2    0.997798    0.404922    0.222756   -21.00000   -1.20000
AFIX   0
C12B  1    0.927074    0.647703    0.200632   -21.00000    0.02587    0.02457 =
         0.01989    0.00116   -0.00309   -0.00889
AFIX  43
H12B  2    0.996636    0.720368    0.217484   -21.00000   -1.20000
AFIX   0
C13B  1    0.807236    0.691197    0.170140   -21.00000    0.01941    0.02048 =
         0.02303    0.00106    0.00194   -0.00347
AFIX  43
H13B  2    0.777442    0.801683    0.162823   -21.00000   -1.20000
HKLF 4
REM  MH100 in P2(1)/c
REM R1 =  0.0335 for   3877 Fo > 4sig(Fo)  and  0.0397 for all   4483 data
REM    279 parameters refined using      8 restraints
END
WGHT      0.0359      0.8831
REM Highest difference peak  0.294,  deepest hole -0.378,  1-sigma level  0.045
Q1    1   0.6611  0.2571  0.0897  11.00000  0.05    0.29
Q2    1   0.1329  0.0046  0.1399  11.00000  0.05    0.29
Q3    1   0.5221  0.0929  0.1415  11.00000  0.05    0.29
Q4    1   0.6870  0.4244  0.0084  11.00000  0.05    0.27
Q5    1   0.7042  0.2484  0.1377  11.00000  0.05    0.27
;
data_global
_journal_date_recd_electronic     2013-02-20
_journal_date_accepted     2013-02-20
_journal_name_full     'Acta Crystallographica, Section E'
_journal_year     2013
_journal_volume     69
_journal_issue      3
_journal_page_first     o446
_journal_page_last     o446
_journal_paper_category     QO
_journal_paper_doi     10.1107/S1600536813005059
_journal_coeditor_code     ZL2535
_publ_contact_author_name     'Mohamad Hassam'
_publ_contact_author_address
;
Department of Chemistry and Polymer Science,
University of Stellenbosch, Private Bag X1, Matieland 7602, South Africa
;
_publ_contact_author_email     'hassam@sun.ac.za'
_publ_contact_author_fax     '+27 21 808 3344'
_publ_contact_author_phone     '+27 21 808 3360'
_publ_section_title
;
1-<i>tert</i>-Butyl 2-ethyl
5-chloro-3-(2-furoyl)-1<i>H</i>-indole-1,2-dicarboxylate
;
loop_
    _publ_author_name
    _publ_author_footnote
    _publ_author_address
    'Hassam, Mohammad' .
;
Department of Chemistry and Polymer Science,
University of Stellenbosch, Private Bag X1, Matieland 7602, South Africa
;
    'Smith, Vincent J.' .
;
Department of Chemistry and Polymer Science,
University of Stellenbosch, Private Bag X1, Matieland 7602, South Africa
;
