# Supplementary material for: 1-tert-Butyl 2-ethyl 5-chloro-3-(2-furo­yl)-1H-indole-1,2-dicarboxyl­ate
Source: Acta Crystallogr Sect E Struct Rep Online. 2013 Feb 28;69(Pt 3):o446. doi: 10.1107/S1600536813005059 (PMC3588483; doi:10.1107/S1600536813005059)
Supplement: Supplementary file 2 [file e-69-0o446-Isup2.hkl]

# 
# h,k,l, Fc-squared, Fo-squared, sigma(Fo-squared) and status flag 
# 
data_I
_shelx_title ' MH100 in P2(1)/c' 
_shelx_refln_list_code          4 
_shelx_F_calc_maximum      226.34 
_exptl_crystal_F_000       872.00 
_reflns_d_resolution_high  0.7532 
 
loop_ 
 _symmetry_equiv_pos_as_xyz 
 'x, y, z' 
 '-x, y+1/2, -z+1/2' 
 '-x, -y, -z' 
 'x, -y-1/2, z-1/2' 
 
_cell_length_a     9.8354 
_cell_length_b     8.0938 
_cell_length_c    25.4355 
_cell_angle_alpha  90.000 
_cell_angle_beta   99.344 
_cell_angle_gamma  90.000 
 
_shelx_F_squared_multiplier     1.000 
 
loop_ 
 _refln_index_h 
 _refln_index_k 
 _refln_index_l 
 _refln_F_squared_calc 
 _refln_F_squared_meas 
 _refln_F_squared_sigma 
 _refln_observed_status 
   1   0   0    12687.47    12347.08    218.86 o 
   2   0   0       65.48       53.65      3.78 o 
   3   0   0    17719.43    17324.60    212.25 o 
   4   0   0    19576.51    19723.80    159.99 o 
   5   0   0     3750.15     4216.62     38.19 o 
   6   0   0     1212.61     1307.23     22.34 o 
   7   0   0     2932.80     3048.92     45.25 o 
   8   0   0      829.48      815.65     18.77 o 
   9   0   0        0.99       -1.89      3.31 o 
  10   0   0      216.52      199.00     14.18 o 
  11   0   0       27.72       35.45      8.51 o 
  12   0   0        3.09        2.84      5.67 o 
   1   1   0     2363.91     2240.09     18.93 o 
   2   1   0      869.63      871.10      7.08 o 
   3   1   0      488.44      514.97      4.74 o 
   4   1   0      117.54      124.62      2.50 o 
   5   1   0      597.50      622.70      6.56 o 
   6   1   0        6.10        7.55      1.51 o 
   7   1   0       16.68       12.42      1.89 o 
   8   1   0      532.66      530.83      8.23 o 
   9   1   0       23.33       28.27      3.77 o 
  10   1   0       46.74       49.68      7.33 o 
  11   1   0        0.19        3.49      3.50 o 
  12   1   0      137.35      130.52     10.49 o 
   0   2   0    16285.74    15687.25    467.97 o 
   1   2   0      987.44     1087.19     11.04 o 
   2   2   0     5680.05     5886.58     48.59 o 
   3   2   0      121.42      121.78      2.69 o 
   4   2   0     2331.17     2341.80     17.27 o 
   5   2   0      463.73      488.09      7.72 o 
   6   2   0      769.14      788.13      9.55 o 
   7   2   0       12.00        9.09      1.88 o 
   8   2   0       72.89       61.45      3.46 o 
   9   2   0        1.55        5.41      2.33 o 
  10   2   0       28.52       32.35      4.08 o 
  11   2   0      274.02      255.25     25.53 o 
  12   2   0        4.03       -0.80      3.83 o 
   1   3   0     6334.97     5968.52     50.26 o 
   2   3   0     1026.22     1103.32     15.84 o 
   3   3   0     3038.88     3069.61     28.21 o 
   4   3   0      342.50      391.04      6.03 o 
   5   3   0      928.95      876.49     16.67 o 
   6   3   0      359.08      359.54     18.20 o 
   7   3   0     1142.49     1170.42     17.38 o 
   8   3   0      210.86      221.81      6.39 o 
   9   3   0     1089.31     1050.93     31.90 o 
  10   3   0      704.92      701.67     19.54 o 
  11   3   0       74.59       64.37      7.67 o 
   0   4   0      245.68      283.01      7.26 o 
   1   4   0      252.69      239.62      9.24 o 
   2   4   0     2560.88     2664.44     26.02 o 
   3   4   0      120.89      123.92      3.92 o 
   4   4   0      832.29      862.31     17.73 o 
   5   4   0       38.99       47.71      7.33 o 
   6   4   0      113.76      127.64     12.53 o 
   7   4   0      488.34      465.22     16.07 o 
   8   4   0     1479.54     1450.86     27.50 o 
   9   4   0      122.91      133.68     11.82 o 
  10   4   0       97.22      100.27     22.22 o 
  11   4   0      299.02      343.17     21.74 o 
   1   5   0     4052.02     3718.62     31.26 o 
   2   5   0        4.92        2.84      1.35 o 
   3   5   0     3041.83     2999.12     80.12 o 
   4   5   0      776.39      735.11     16.15 o 
   5   5   0      567.31      527.89     14.42 o 
   6   5   0      260.39      213.04      9.34 o 
   7   5   0      439.89      427.72     20.33 o 
   8   5   0       13.55       16.35      6.14 o 
   9   5   0        0.38        0.14      2.83 o 
  10   5   0      120.57      118.77      9.86 o 
  11   5   0       28.65       43.96      8.98 o 
   0   6   0      698.28      714.77     25.05 o 
   1   6   0      258.42      287.69      9.07 o 
   2   6   0      937.42      917.08     15.13 o 
   3   6   0      750.89      780.29     23.63 o 
   4   6   0     1329.23     1260.39     39.71 o 
   5   6   0        0.84        4.43      2.61 o 
   6   6   0        0.29       -2.70      4.02 o 
   7   6   0      240.00      227.22     19.85 o 
   8   6   0       73.77       80.77      8.00 o 
   9   6   0        6.59        9.22      4.35 o 
  10   6   0        6.46        2.36      5.20 o 
   1   7   0     2714.41     2637.85     31.23 o 
   2   7   0        0.03       -0.56      1.87 o 
   3   7   0     3015.38     2822.84     33.77 o 
   4   7   0      148.03      126.39      8.61 o 
   5   7   0        5.68        1.33      5.91 o 
   6   7   0      160.63      169.89     14.89 o 
   7   7   0      319.06      308.01     13.12 o 
   8   7   0       22.40       35.96      6.02 o 
   0   8   0      166.29      176.79     13.24 o 
   1   8   0      632.32      628.02     13.54 o 
   2   8   0     2437.91     2342.38     62.88 o 
   3   8   0      346.15      316.94     10.53 o 
   4   8   0       53.51       64.48      5.61 o 
   5   8   0      202.28      193.37     10.30 o 
   6   8   0      382.55      417.66     15.52 o 
   7   8   0        5.66        4.75      3.75 o 
   1   9   0       20.90       15.96      9.69 o 
   2   9   0        9.34       14.84      3.48 o 
   3   9   0        0.77        0.15      2.76 o 
   4   9   0        6.39        0.29      2.90 o 
   5   9   0        0.02        3.56      3.28 o 
   6   9   0       19.61       20.80      7.09 o 
   0  10   0      248.44      268.96     18.91 o 
   1  10   0       17.53       15.72      5.17 o 
   2  10   0      378.32      392.85     16.03 o 
   3  10   0       33.60       53.41     10.40 o 
   4  10   0      413.67      469.38     22.69 o 
 -12   1   1       10.07       19.76      5.17 o 
 -11   1   1       24.61       14.51      4.96 o 
 -10   1   1        0.02        0.75      3.78 o 
  -9   1   1      240.08      245.85      7.91 o 
  -8   1   1     2644.00     2724.69     23.46 o 
  -7   1   1      204.61      198.00      4.04 o 
  -6   1   1       78.92      100.99      3.19 o 
  -5   1   1     1954.26     2048.19     14.94 o 
  -4   1   1     2839.63     2939.81     21.53 o 
  -3   1   1       21.83       37.99      1.94 o 
  -2   1   1    29026.78    28346.61    277.87 o 
  -1   1   1     1018.04      900.93     15.36 o 
   0   1   1     2003.75     1979.14     16.72 o 
   1   1   1     4981.89     4664.69     58.87 o 
   2   1   1        8.08        8.99      0.94 o 
   3   1   1     1277.59     1373.36     14.69 o 
   4   1   1     1395.87     1320.78     10.29 o 
   5   1   1     4661.29     4717.28     29.87 o 
   6   1   1      769.30      728.78      7.74 o 
   7   1   1     2412.10     2439.89     20.83 o 
   8   1   1       41.22       35.13      3.53 o 
   9   1   1      127.81      140.99      6.19 o 
  10   1   1       88.93       87.94     10.87 o 
  11   1   1      399.57      418.69     15.36 o 
  12   1   1       29.62       24.27      6.14 o 
 -12   2   1      187.48      182.93     17.96 o 
 -11   2   1       50.32       49.10      6.66 o 
 -10   2   1       32.36       33.29      4.28 o 
  -9   2   1       28.29       42.65      4.16 o 
  -8   2   1      765.27      767.12     10.46 o 
  -7   2   1       14.21       22.56      2.21 o 
  -6   2   1     1733.45     1701.64     17.54 o 
  -5   2   1      476.77      492.77      9.89 o 
  -4   2   1       11.91       13.48      1.73 o 
  -3   2   1      354.07      337.97     10.40 o 
  -2   2   1     7161.65     6770.83    101.63 o 
  -1   2   1     3509.09     3334.24     28.53 o 
   0   2   1     7732.83     7502.81     60.43 o 
   1   2   1      120.66      135.49      2.98 o 
   2   2   1     1881.69     1827.27     17.36 o 
   3   2   1      368.12      420.67      6.47 o 
   4   2   1     4274.56     4112.26     38.81 o 
   5   2   1      169.70      166.89      3.38 o 
   6   2   1      241.58      250.99      5.08 o 
   7   2   1      578.20      554.00      8.21 o 
   8   2   1      441.39      473.08      9.11 o 
   9   2   1        8.32       10.13      2.70 o 
  10   2   1      199.42      186.27      7.76 o 
  11   2   1        2.58        1.89      3.68 o 
  12   2   1      115.45      131.66     11.11 o 
 -12   3   1       36.38       31.67      8.98 o 
 -11   3   1        3.63        7.73      3.26 o 
 -10   3   1      140.33      163.03      7.85 o 
  -9   3   1      328.16      317.05      9.63 o 
  -8   3   1       37.65       32.91      3.10 o 
  -7   3   1     1353.54     1352.69     29.82 o 
  -6   3   1      566.02      537.85     13.17 o 
  -5   3   1      167.94      187.27      7.18 o 
  -4   3   1     1377.11     1328.18     40.42 o 
  -3   3   1     1081.78     1056.89     17.01 o 
  -2   3   1      114.53      159.75      3.53 o 
  -1   3   1      172.79      212.84      5.21 o 
   0   3   1     1105.02     1092.63     12.35 o 
   1   3   1      146.31      148.06      3.74 o 
   2   3   1     2042.09     2124.66     20.61 o 
   3   3   1      836.26      853.49     11.88 o 
   4   3   1      209.68      235.95      4.79 o 
   5   3   1      404.71      415.02     11.01 o 
   6   3   1       22.45       30.30      3.97 o 
   7   3   1      917.95      917.42     14.82 o 
   8   3   1        0.25       -0.89      1.87 o 
   9   3   1      108.90      104.08      8.45 o 
  10   3   1       57.53       62.53      5.68 o 
  11   3   1        7.72        2.26      2.90 o 
 -12   4   1       37.57       25.05      7.56 o 
 -11   4   1       23.08       18.99      5.44 o 
 -10   4   1      198.58      227.94     21.27 o 
  -9   4   1        2.67        3.56      3.06 o 
  -8   4   1       30.10       31.17      7.68 o 
  -7   4   1       27.35       21.05      3.97 o 
  -6   4   1     1122.46     1117.71     33.56 o 
  -5   4   1      293.77      266.32      9.15 o 
  -4   4   1      385.70      330.32     17.96 o 
  -3   4   1       33.58       51.77      2.38 o 
  -2   4   1       20.79       11.48      1.45 o 
  -1   4   1     2600.03     2634.35     22.55 o 
   0   4   1       19.37       19.97      1.75 o 
   1   4   1       82.14       62.46      2.90 o 
   2   4   1       48.78       52.55      2.80 o 
   3   4   1       99.84      100.29      3.32 o 
   4   4   1     3203.76     3292.96     42.23 o 
   5   4   1     1922.03     1943.26     35.22 o 
   6   4   1     1598.32     1507.77     26.01 o 
   7   4   1      399.86      359.00     12.53 o 
   8   4   1     1929.53     1990.59     33.49 o 
   9   4   1       10.53       17.08      4.17 o 
  10   4   1      118.12      138.93     10.16 o 
  11   4   1       47.53       47.43     11.11 o 
 -11   5   1       23.38       27.89      7.56 o 
 -10   5   1       87.41       81.53     14.65 o 
  -9   5   1       14.19       11.65      4.09 o 
  -8   5   1       98.16       87.36     11.58 o 
  -7   5   1        0.18        5.84      3.07 o 
  -6   5   1      281.16      279.95     14.42 o 
  -5   5   1     1218.20     1186.84     22.52 o 
  -4   5   1      485.41      498.03     13.02 o 
  -3   5   1       67.83       82.45      7.33 o 
  -2   5   1       63.74       65.90      3.23 o 
  -1   5   1       85.48       91.06      4.30 o 
   0   5   1       13.18       16.75      2.93 o 
   1   5   1      250.24      277.01      5.69 o 
   2   5   1     1278.64     1298.10     32.14 o 
   3   5   1       97.18      102.97      5.65 o 
   4   5   1        1.97        2.40      2.15 o 
   5   5   1        0.02        1.76      2.49 o 
   6   5   1      200.98      188.15     10.40 o 
   7   5   1      120.39      105.19      8.00 o 
   8   5   1       31.78       27.89      4.88 o 
   9   5   1       30.33       21.75     12.29 o 
  10   5   1        0.19       -3.06      3.06 o 
 -10   6   1      225.89      233.05     19.62 o 
  -9   6   1       15.41       16.56      4.77 o 
  -8   6   1       62.54       54.06      6.46 o 
  -7   6   1      403.41      392.27     13.99 o 
  -6   6   1      393.85      381.54     13.02 o 
  -5   6   1       13.12       10.40      3.34 o 
  -4   6   1      416.47      386.54     12.31 o 
  -3   6   1      131.72      132.71      7.00 o 
  -2   6   1        1.39        4.82      1.92 o 
  -1   6   1        7.33       11.63      1.85 o 
   0   6   1      364.50      387.80      9.61 o 
   1   6   1     1113.83     1113.20     13.69 o 
   2   6   1      107.00      100.78      6.12 o 
   3   6   1       68.23       60.37      7.80 o 
   4   6   1      451.72      441.08     13.12 o 
   5   6   1     1347.53     1350.19     25.53 o 
   6   6   1        0.82        2.43      2.60 o 
   7   6   1       43.71       47.67      6.12 o 
   8   6   1     1154.51     1162.90     26.16 o 
   9   6   1      149.79      136.40     10.63 o 
  -8   7   1       24.12       17.10      4.68 o 
  -7   7   1      417.39      417.81     15.18 o 
  -6   7   1        2.56        5.20      3.40 o 
  -5   7   1       22.64       35.40      5.11 o 
  -4   7   1       63.36       45.25      6.62 o 
  -3   7   1       81.90      100.70      6.41 o 
  -2   7   1        5.60        5.46      2.35 o 
  -1   7   1       22.40       20.60      3.20 o 
   0   7   1      373.35      328.49      7.34 o 
   1   7   1     1024.15     1009.85     17.11 o 
   2   7   1       34.03       34.83      3.96 o 
   3   7   1      716.79      648.80     16.67 o 
   4   7   1      262.69      251.05     10.63 o 
   5   7   1      400.31      360.46     12.98 o 
   6   7   1      101.07      110.86      9.01 o 
   7   7   1        2.64        0.84      2.95 o 
   8   7   1        3.69        7.56      4.01 o 
  -7   8   1       51.88       46.57      6.85 o 
  -6   8   1      265.91      283.17     12.84 o 
  -5   8   1        1.27        3.69      3.29 o 
  -4   8   1        1.99        4.27      2.70 o 
  -3   8   1      701.76      685.77     17.74 o 
  -2   8   1       34.39       37.64      5.75 o 
  -1   8   1      250.24      259.30      8.69 o 
   0   8   1        5.67        4.02      3.34 o 
   1   8   1      650.19      631.43     13.49 o 
   2   8   1        1.97        5.03      3.61 o 
   3   8   1        2.62        0.37      2.35 o 
   4   8   1        5.03        2.61      3.06 o 
   5   8   1        5.36       -0.43      3.29 o 
   6   8   1       20.14       17.13      4.77 o 
   7   8   1        9.79       10.87      4.43 o 
  -6   9   1      106.48       89.34     12.29 o 
  -5   9   1       67.23       66.64      6.35 o 
  -4   9   1      112.08      125.29      8.13 o 
  -3   9   1      886.33      880.28     40.52 o 
  -2   9   1      515.75      497.11     14.33 o 
  -1   9   1      144.27      147.90     10.83 o 
   0   9   1      519.98      530.62     17.38 o 
   1   9   1       32.80       20.81      5.01 o 
   2   9   1       90.16       80.13      6.25 o 
   3   9   1      732.91      712.18     17.57 o 
   4   9   1      384.74      406.86     12.45 o 
   5   9   1      135.74      133.42      8.58 o 
   6   9   1        0.46        2.36      4.73 o 
  -4  10   1        2.58        2.84      5.67 o 
  -3  10   1      385.57      400.37     20.33 o 
  -2  10   1       67.05       65.20      8.18 o 
  -1  10   1       16.34       11.33      4.84 o 
   0  10   1      156.14      157.44     18.43 o 
   1  10   1       52.20       52.00      9.45 o 
   2  10   1      468.80      481.20     25.53 o 
   3  10   1       41.76       49.80      7.69 o 
   4  10   1        2.65        0.73      3.97 o 
 -12   0   2       37.38       60.98     10.40 o 
 -11   0   2      230.21      265.65     16.54 o 
 -10   0   2     1215.08     1305.10     37.34 o 
  -9   0   2     1189.40     1167.59     21.94 o 
  -8   0   2      775.09      857.17     13.51 o 
  -7   0   2       18.79       13.94      2.15 o 
  -6   0   2     4546.18     4761.06     45.15 o 
  -5   0   2       13.49        4.64      1.36 o 
  -4   0   2     4818.76     5164.43     61.90 o 
  -3   0   2     3614.34     3654.39     31.53 o 
  -2   0   2     3868.47     3826.64     47.97 o 
  -1   0   2     2449.92     2487.08     23.12 o 
   0   0   2     2460.58     2343.13     33.56 o 
   1   0   2     3697.88     3581.58     50.11 o 
   2   0   2    11982.23    11733.96    196.39 o 
   3   0   2     3318.81     3497.98     33.52 o 
   4   0   2       23.92       22.57      2.15 o 
   5   0   2       28.88        7.27      1.49 o 
   6   0   2       43.98       18.28      4.20 o 
   7   0   2     3372.79     3507.22     34.88 o 
   8   0   2      173.61      192.76      7.72 o 
   9   0   2     1457.43     1472.91     40.18 o 
  10   0   2     2200.32     2089.30     52.00 o 
  11   0   2       45.99       59.09      9.93 o 
  12   0   2      329.91      374.37     21.74 o 
 -12   1   2        1.67        2.36      5.67 o 
 -11   1   2       19.93       10.66      5.44 o 
 -10   1   2      127.54      119.85      8.69 o 
  -9   1   2       95.21       88.81      4.22 o 
  -8   1   2       35.66       36.09      2.73 o 
  -7   1   2      515.78      517.91      7.61 o 
  -6   1   2       52.75       54.63      2.33 o 
  -5   1   2       77.80       98.71      2.94 o 
  -4   1   2     2702.49     2702.83     20.02 o 
  -3   1   2     3302.17     3357.87     26.04 o 
  -2   1   2     2931.73     2902.66     22.09 o 
  -1   1   2      897.11      830.85     10.89 o 
   0   1   2     8087.30     7503.20     77.57 o 
   1   1   2     1205.30     1113.54     11.60 o 
   2   1   2      160.06      135.27      3.40 o 
   3   1   2       34.13       24.65      1.37 o 
   4   1   2        0.02        0.49      0.63 o 
   5   1   2     1692.46     1689.46     12.99 o 
   6   1   2      438.31      454.90      5.88 o 
   7   1   2       96.64      104.28      3.16 o 
   8   1   2       86.05       85.80      5.33 o 
   9   1   2       36.15       35.81      3.96 o 
  10   1   2       64.71       53.92      6.51 o 
  11   1   2      341.17      339.12     24.11 o 
  12   1   2       93.99      119.72     10.19 o 
 -12   2   2        3.31        7.09      6.14 o 
 -11   2   2      107.41       98.73      8.85 o 
 -10   2   2      176.43      208.20     10.03 o 
  -9   2   2     1468.80     1449.09     18.30 o 
  -8   2   2      277.45      277.76      6.84 o 
  -7   2   2       60.35       67.14      3.36 o 
  -6   2   2      922.22     1011.59     11.19 o 
  -5   2   2      242.61      187.51      4.66 o 
  -4   2   2      429.10      441.24      6.67 o 
  -3   2   2      142.22      132.81      5.34 o 
  -2   2   2    22247.11    22242.59    458.04 o 
  -1   2   2    28066.59    26523.33    299.78 o 
   0   2   2     1635.14     1648.36     15.52 o 
   1   2   2     1507.02     1531.14     14.86 o 
   2   2   2    13671.20    13439.94    107.28 o 
   3   2   2     2044.43     2048.83     20.06 o 
   4   2   2      863.04      744.10      8.81 o 
   5   2   2     3337.01     3446.90     25.29 o 
   6   2   2     1112.43     1063.14     11.08 o 
   7   2   2      790.33      852.11     12.05 o 
   8   2   2       10.41        6.53      2.26 o 
   9   2   2        4.70       -0.16      1.92 o 
  10   2   2      237.12      232.30      8.75 o 
  11   2   2       28.91       29.63      5.65 o 
  12   2   2        7.86        2.36      4.01 o 
 -12   3   2      141.97      139.92     16.07 o 
 -11   3   2       47.75       34.07     10.87 o 
 -10   3   2      207.06      236.89      8.88 o 
  -9   3   2       50.72       48.31      4.62 o 
  -8   3   2        6.69        4.84      2.48 o 
  -7   3   2       71.47       62.23      5.53 o 
  -6   3   2      255.20      233.29      8.51 o 
  -5   3   2      173.04      202.09      7.33 o 
  -4   3   2     2683.60     2664.91     34.20 o 
  -3   3   2      541.01      651.00     12.35 o 
  -2   3   2     1008.05      934.68     10.65 o 
  -1   3   2      794.35      747.64      9.30 o 
   0   3   2     5400.62     5226.58     44.42 o 
   1   3   2     4698.96     4712.58     40.74 o 
   2   3   2       93.93      106.16      3.26 o 
   3   3   2     2106.49     2072.97     20.78 o 
   4   3   2        2.85        2.15      1.08 o 
   5   3   2      290.95      273.83      5.79 o 
   6   3   2      357.05      371.24     11.16 o 
   7   3   2      452.16      444.59     10.30 o 
   8   3   2      977.64      948.50     16.86 o 
   9   3   2        9.31        8.47      2.66 o 
  10   3   2       28.33       31.50      4.26 o 
  11   3   2      180.08      179.49     10.22 o 
 -12   4   2        2.14        0.95      5.20 o 
 -11   4   2        3.38       -0.52      3.63 o 
 -10   4   2       17.90        9.26      4.49 o 
  -9   4   2      247.59      242.17     10.83 o 
  -8   4   2      159.32      155.52      6.62 o 
  -7   4   2      880.52      859.64     19.02 o 
  -6   4   2       26.70       43.90      4.98 o 
  -5   4   2        0.80       -0.16      4.02 o 
  -4   4   2       29.59       23.30      5.91 o 
  -3   4   2     2290.48     2309.42     25.21 o 
  -2   4   2     1248.37     1448.58     15.97 o 
  -1   4   2      133.60      153.38      4.98 o 
   0   4   2      302.92      347.47      5.73 o 
   1   4   2      506.21      484.46      7.89 o 
   2   4   2     1403.61     1423.69     16.32 o 
   3   4   2      734.22      805.80     10.95 o 
   4   4   2     1547.62     1535.59     24.34 o 
   5   4   2      182.54      196.88      8.00 o 
   6   4   2      203.49      212.73     10.87 o 
   7   4   2      582.60      616.07     16.15 o 
   8   4   2        1.03        4.73      3.31 o 
   9   4   2       14.72       23.33      4.64 o 
  10   4   2       59.14       68.60      7.60 o 
  11   4   2       78.72       94.28     15.84 o 
 -11   5   2       41.34       54.66      8.74 o 
 -10   5   2        1.08        1.59      3.63 o 
  -9   5   2       56.01       79.09      7.81 o 
  -8   5   2      498.11      500.44     22.45 o 
  -7   5   2       42.44       41.68      8.51 o 
  -6   5   2      149.92      150.10      8.00 o 
  -5   5   2     2475.16     2498.36     43.72 o 
  -4   5   2       35.46       29.43      4.01 o 
  -3   5   2      333.96      330.85     19.38 o 
  -2   5   2     1566.35     1475.74     17.36 o 
  -1   5   2     1976.86     1971.93     19.02 o 
   0   5   2     3643.63     3783.63     31.71 o 
   1   5   2     2210.65     2199.26     23.52 o 
   2   5   2      129.21      114.37      5.34 o 
   3   5   2      456.38      379.26     10.83 o 
   4   5   2        0.10       -0.73      1.64 o 
   5   5   2      823.17      786.62     26.71 o 
   6   5   2       52.05       52.48     10.40 o 
   7   5   2     1001.78     1008.16     30.02 o 
   8   5   2        1.33        3.07      3.01 o 
   9   5   2       14.55       15.84      4.09 o 
  10   5   2       14.33       19.02      4.98 o 
 -10   6   2       28.15       30.30      6.14 o 
  -9   6   2      229.85      217.87     11.35 o 
  -8   6   2       94.79       84.73      8.18 o 
  -7   6   2       62.99       52.61      9.69 o 
  -6   6   2      344.15      357.63     12.69 o 
  -5   6   2       62.25       53.89      5.84 o 
  -4   6   2       46.99       39.97      8.04 o 
  -3   6   2       78.30       72.54      6.38 o 
  -2   6   2      458.68      434.32      9.84 o 
  -1   6   2      939.27      940.81     18.28 o 
   0   6   2      450.54      475.96      8.23 o 
   1   6   2        1.11        0.68      1.39 o 
   2   6   2       38.96       20.61      3.40 o 
   3   6   2      373.08      392.15     11.78 o 
   4   6   2        5.38        6.23      2.83 o 
   5   6   2      296.63      288.07     11.01 o 
   6   6   2      490.31      415.94     13.84 o 
   7   6   2      287.91      266.09     11.68 o 
   8   6   2       38.46       36.84      5.79 o 
   9   6   2       78.84       85.79      8.48 o 
  -9   7   2        0.72       -1.89      6.14 o 
  -8   7   2        9.33        5.30      3.83 o 
  -7   7   2        1.78        4.68      3.63 o 
  -6   7   2      353.28      350.93     14.89 o 
  -5   7   2      330.17      300.15     18.20 o 
  -4   7   2       32.30       29.23      4.77 o 
  -3   7   2      597.98      576.69     12.68 o 
  -2   7   2      128.50      122.56      6.02 o 
  -1   7   2      446.12      406.97     14.82 o 
   0   7   2        6.51        7.16      1.96 o 
   1   7   2      715.39      742.32     13.99 o 
   2   7   2       13.64       14.32      2.85 o 
   3   7   2      734.35      767.30     18.10 o 
   4   7   2      444.72      447.81     14.18 o 
   5   7   2      138.23      159.79      8.95 o 
   6   7   2      151.01      172.39      9.49 o 
   7   7   2      584.97      555.63     17.82 o 
   8   7   2        8.64        3.78      3.68 o 
  -7   8   2      210.95      223.89     15.60 o 
  -6   8   2        0.50        0.33      3.29 o 
  -5   8   2      197.40      219.76     31.67 o 
  -4   8   2       81.51       93.98      6.62 o 
  -3   8   2      526.71      493.66     23.13 o 
  -2   8   2      626.26      602.57     16.29 o 
  -1   8   2       58.15       66.55      5.26 o 
   0   8   2      419.00      407.25     14.20 o 
   1   8   2      396.29      373.33     10.28 o 
   2   8   2        2.19        3.07      2.43 o 
   3   8   2       97.63      105.75     11.28 o 
   4   8   2       83.94       85.68      8.14 o 
   5   8   2      219.17      218.91     11.11 o 
   6   8   2       31.63       20.73      4.84 o 
   7   8   2      250.87      247.56     19.38 o 
  -6   9   2       44.62       26.00      7.56 o 
  -5   9   2        9.66        6.33      4.09 o 
  -4   9   2      200.70      194.90      8.67 o 
  -3   9   2        1.61       -0.32      2.62 o 
  -2   9   2      152.53      160.66      7.90 o 
  -1   9   2      134.99      131.05     15.36 o 
   0   9   2      461.43      479.86     30.25 o 
   1   9   2      514.26      519.00     17.21 o 
   2   9   2        7.88       17.37      4.71 o 
   3   9   2      395.87      396.84     14.98 o 
   4   9   2       12.84       12.76      3.49 o 
   5   9   2      249.15      263.66     10.45 o 
  -4  10   2       47.84       42.54      8.98 o 
  -3  10   2      349.04      341.28     18.91 o 
  -2  10   2       84.05      114.29     10.35 o 
  -1  10   2       22.77       14.42      5.01 o 
   0  10   2      169.78      166.25     12.20 o 
   1  10   2       68.87       58.16      7.85 o 
   2  10   2       13.30        9.24      5.17 o 
   3  10   2        9.84        7.24      4.64 o 
   4  10   2      150.18      158.47     11.44 o 
 -11   1   3      429.67      445.65     15.21 o 
 -10   1   3      704.71      758.60     45.14 o 
  -9   1   3       74.16       77.40      3.93 o 
  -8   1   3      105.16      101.47      4.07 o 
  -7   1   3        4.03        1.67      1.25 o 
  -6   1   3     6203.33     6399.77     39.79 o 
  -5   1   3       37.15       20.99      2.25 o 
  -4   1   3      184.86      184.05      3.89 o 
  -3   1   3     5286.05     5149.76     47.83 o 
  -2   1   3     3025.97     2982.36     24.50 o 
  -1   1   3     9323.86     9318.87     65.29 o 
   0   1   3     3569.91     3506.61     28.83 o 
   1   1   3      170.15      195.14      3.97 o 
   2   1   3       85.76       55.73      4.43 o 
   3   1   3     7089.94     7026.01     51.31 o 
   4   1   3     2460.20     2355.08     17.91 o 
   5   1   3     1559.82     1726.71     12.18 o 
   6   1   3       56.42       63.34      2.48 o 
   7   1   3       11.43        5.54      1.52 o 
   8   1   3     1243.53     1201.82     18.56 o 
   9   1   3      628.23      652.94     13.73 o 
  10   1   3      121.49      150.18     10.35 o 
  11   1   3       25.02       32.67      5.91 o 
  12   1   3       14.90        6.09      4.50 o 
 -12   2   3       16.09       16.54      7.09 o 
 -11   2   3      313.54      351.21     19.85 o 
 -10   2   3      176.84      150.74      6.91 o 
  -9   2   3        3.85        3.83      1.81 o 
  -8   2   3      383.61      385.26      7.26 o 
  -7   2   3      171.46      146.88      4.53 o 
  -6   2   3      165.58      166.24      4.51 o 
  -5   2   3      442.92      423.21      6.96 o 
  -4   2   3      122.04      137.38      4.35 o 
  -3   2   3     1984.38     1875.59     19.46 o 
  -2   2   3     4682.51     4549.64     64.05 o 
  -1   2   3    10643.91    10328.59     82.77 o 
   0   2   3      562.19      533.38      6.72 o 
   1   2   3      652.09      658.63      8.04 o 
   2   2   3       16.59       20.09      1.59 o 
   3   2   3     1735.04     1614.02     16.81 o 
   4   2   3      107.79      132.73      3.42 o 
   5   2   3        1.19        2.25      1.44 o 
   6   2   3      392.44      404.57      5.51 o 
   7   2   3     1878.09     1829.04     32.15 o 
   8   2   3      159.46      139.42      6.16 o 
   9   2   3      267.02      242.71      8.51 o 
  10   2   3      366.12      375.56     11.14 o 
  11   2   3       15.66       14.33      4.84 o 
  12   2   3        1.13       -0.47      5.67 o 
 -12   3   3       43.78       56.25     10.87 o 
 -11   3   3       61.47       54.64     10.87 o 
 -10   3   3       52.54       49.02      5.91 o 
  -9   3   3        4.30        9.35      2.76 o 
  -8   3   3        5.29        8.32      2.20 o 
  -7   3   3       27.99       32.66      3.63 o 
  -6   3   3      706.19      752.28     15.85 o 
  -5   3   3      297.16      301.33     16.78 o 
  -4   3   3      378.78      378.82      9.68 o 
  -3   3   3      987.73     1006.44     16.37 o 
  -2   3   3     1815.83     1817.13     17.80 o 
  -1   3   3     3021.21     3093.15     24.53 o 
   0   3   3      630.89      690.09      8.88 o 
   1   3   3      636.46      758.40      9.76 o 
   2   3   3      887.98      868.33     10.85 o 
   3   3   3       14.06       23.14      2.05 o 
   4   3   3      118.72      163.74      5.06 o 
   5   3   3       75.59       86.24      3.60 o 
   6   3   3      468.86      460.39     12.50 o 
   7   3   3       90.14       76.28      5.17 o 
   8   3   3      260.77      273.40      8.88 o 
   9   3   3      153.70      163.69     10.17 o 
  10   3   3        9.83        6.17      2.90 o 
  11   3   3      615.13      662.61     20.55 o 
 -11   4   3      102.72      139.02     10.49 o 
 -10   4   3       22.81       24.14      4.88 o 
  -9   4   3      532.86      565.31     12.98 o 
  -8   4   3       19.99       16.33      3.74 o 
  -7   4   3      642.64      635.07     16.00 o 
  -6   4   3      402.24      390.67     11.68 o 
  -5   4   3     1676.63     1683.37     38.52 o 
  -4   4   3     2787.90     2758.68     68.07 o 
  -3   4   3     3117.60     3078.28     31.45 o 
  -2   4   3      710.11      732.17     16.38 o 
  -1   4   3     1517.07     1508.00     14.57 o 
   0   4   3      488.44      545.21      7.49 o 
   1   4   3       32.50       41.33      2.57 o 
   2   4   3     2291.69     2419.28     24.54 o 
   3   4   3      450.80      433.08      7.67 o 
   4   4   3        1.37        3.38      1.38 o 
   5   4   3      241.39      222.84      8.67 o 
   6   4   3      585.64      596.95     15.33 o 
   7   4   3      180.96      186.62      8.95 o 
   8   4   3        0.60        1.20      2.83 o 
   9   4   3       12.91        9.84      4.73 o 
  10   4   3        3.01        4.58      8.74 o 
  11   4   3      114.45      132.62     10.63 o 
 -11   5   3        1.94        7.17      3.97 o 
 -10   5   3      163.08      157.98     11.16 o 
  -9   5   3      173.19      174.32     11.58 o 
  -8   5   3        1.58        2.56      2.83 o 
  -7   5   3      181.42      174.57      9.69 o 
  -6   5   3      326.67      355.50     12.05 o 
  -5   5   3     1532.75     1538.01     26.53 o 
  -4   5   3     1000.03      965.44     23.87 o 
  -3   5   3       59.25       52.32      4.98 o 
  -2   5   3      361.14      380.10      9.55 o 
  -1   5   3     1654.12     1725.40     17.14 o 
   0   5   3      288.05      311.52      6.06 o 
   1   5   3      496.12      571.45      9.55 o 
   2   5   3       37.02       34.13      2.80 o 
   3   5   3      927.97     1018.99     14.09 o 
   4   5   3      190.02      207.03      8.48 o 
   5   5   3       29.32       27.57      4.49 o 
   6   5   3       21.81       11.88      3.50 o 
   7   5   3       80.17       77.91     10.87 o 
   8   5   3        4.33        2.59      3.07 o 
   9   5   3      142.28      151.17     11.11 o 
  10   5   3        5.50        9.49      4.31 o 
 -10   6   3       21.34       15.57      8.51 o 
  -9   6   3     1304.72     1264.60     28.17 o 
  -8   6   3       99.46       96.46     14.42 o 
  -7   6   3      197.74      209.01     14.65 o 
  -6   6   3       59.29       60.38      6.35 o 
  -5   6   3      120.66      126.21     17.25 o 
  -4   6   3      450.57      427.02     15.36 o 
  -3   6   3      404.99      413.40      9.70 o 
  -2   6   3      258.46      279.35      7.78 o 
  -1   6   3      450.05      478.80      8.27 o 
   0   6   3      109.67      100.45      4.04 o 
   1   6   3       89.12       82.53      4.71 o 
   2   6   3      493.92      474.34      9.44 o 
   3   6   3      181.21      174.35      8.00 o 
   4   6   3        2.52        4.39      2.71 o 
   5   6   3     2161.43     1984.54     48.92 o 
   6   6   3       28.73       31.56      4.98 o 
   7   6   3       10.52        3.73      3.16 o 
   8   6   3       19.32       13.90      3.93 o 
   9   6   3      131.80      142.20     14.89 o 
  -9   7   3      217.09      242.49     18.43 o 
  -8   7   3      106.43      117.02      9.82 o 
  -7   7   3        4.67        1.44      3.06 o 
  -6   7   3       15.31       22.19      4.43 o 
  -5   7   3       36.00       40.09      5.45 o 
  -4   7   3      569.69      533.79     12.31 o 
  -3   7   3     2133.63     2118.35     32.14 o 
  -2   7   3       22.23       20.50      3.64 o 
  -1   7   3      156.38      135.80      5.95 o 
   0   7   3     1368.41     1303.73     16.20 o 
   1   7   3        2.29        1.84      1.53 o 
   2   7   3      866.30      868.90     15.77 o 
   3   7   3     1025.96     1030.73     26.47 o 
   4   7   3       39.32       30.79      4.98 o 
   5   7   3      115.68      140.77      8.86 o 
   6   7   3      279.47      293.95     12.31 o 
   7   7   3       36.74       37.83      6.02 o 
   8   7   3       23.64        9.93      6.14 o 
  -7   8   3       78.92       76.22      8.48 o 
  -6   8   3        4.33        8.74      4.01 o 
  -5   8   3       59.61       51.43      6.66 o 
  -4   8   3        0.90        0.51      2.54 o 
  -3   8   3       86.89       67.16      5.53 o 
  -2   8   3      144.31      157.61      7.03 o 
  -1   8   3       77.81       81.41      5.88 o 
   0   8   3      231.35      237.86     10.86 o 
   1   8   3      142.09      166.42      7.14 o 
   2   8   3      176.43      177.57      7.49 o 
   3   8   3      135.99      144.51      7.67 o 
   4   8   3      496.28      526.53     16.29 o 
   5   8   3       29.90       23.41      4.96 o 
   6   8   3       82.88       75.22      7.94 o 
   7   8   3      149.85      135.37     10.86 o 
  -6   9   3       12.06       13.71      6.14 o 
  -5   9   3      538.03      548.69     28.83 o 
  -4   9   3      136.53      142.93     10.63 o 
  -3   9   3       16.09       12.85      3.81 o 
  -2   9   3       12.50       10.35      3.35 o 
  -1   9   3      159.49      157.11     11.01 o 
   0   9   3      142.39      159.18     10.87 o 
   1   9   3       37.93       48.04      6.68 o 
   2   9   3        7.16        6.87      3.04 o 
   3   9   3        9.47        9.84      3.20 o 
   4   9   3      271.79      285.04     10.58 o 
   5   9   3       40.74       39.83      6.32 o 
  -4  10   3       45.42       40.18      8.98 o 
  -3  10   3       18.19       23.16      7.09 o 
  -2  10   3      307.46      277.00     13.69 o 
  -1  10   3        3.51        1.59      4.17 o 
   0  10   3       55.40       54.55      7.47 o 
   1  10   3       49.99       64.51      8.18 o 
   2  10   3       98.06      112.38     10.19 o 
   3  10   3        0.15       -0.15      4.31 o 
   4  10   3      149.29      191.44     15.13 o 
 -11   0   4       31.48       30.72      7.09 o 
 -10   0   4      601.13      640.50     24.11 o 
  -9   0   4      519.53      539.30     14.36 o 
  -8   0   4     1430.89     1440.98     29.02 o 
  -7   0   4       38.03       47.12      3.40 o 
  -6   0   4      227.70      214.54      5.56 o 
  -5   0   4     6804.98     7226.27     82.17 o 
  -4   0   4      457.14      481.16      7.21 o 
  -3   0   4       92.78       93.76      8.51 o 
  -2   0   4    16467.27    16237.86    235.97 o 
  -1   0   4    15621.76    15140.18    133.62 o 
   0   0   4        4.07       -1.34      1.34 o 
   1   0   4    51232.03    46702.51    546.19 o 
   2   0   4     5301.71     5367.10    182.90 o 
   3   0   4     2268.00     2265.64     20.94 o 
   4   0   4     6745.08     7176.62     52.19 o 
   5   0   4     8363.96     9062.69     65.64 o 
   6   0   4      283.93      257.06      8.06 o 
   7   0   4     2330.57     2269.63     32.17 o 
   8   0   4       14.24        8.94      4.96 o 
   9   0   4        7.37        8.04      5.20 o 
  10   0   4        1.69       -3.78      3.78 o 
  11   0   4       46.06      103.05     13.24 o 
  12   0   4      357.90      346.96     21.74 o 
 -12   1   4       17.77       15.13      6.62 o 
 -11   1   4       23.33       25.05      7.09 o 
 -10   1   4      296.45      309.75     15.18 o 
  -9   1   4      124.79      143.39      5.26 o 
  -8   1   4      859.57      857.38     10.92 o 
  -7   1   4        2.84        2.33      1.26 o 
  -6   1   4       10.28        7.49      1.14 o 
  -5   1   4        0.01        0.38      0.70 o 
  -4   1   4      990.74      968.03      8.04 o 
  -3   1   4      827.93      829.65      6.72 o 
  -2   1   4        0.28        2.31      0.65 o 
  -1   1   4      698.17      741.14      5.94 o 
   0   1   4     2184.55     2087.22     18.19 o 
   1   1   4        0.03       -0.11      0.73 o 
   2   1   4       28.82       28.81      1.61 o 
   3   1   4     2333.55     2325.52     22.56 o 
   4   1   4      137.86      132.23      2.98 o 
   5   1   4      165.60      194.10      3.17 o 
   6   1   4      379.80      403.34      5.60 o 
   7   1   4        6.08        7.41      1.71 o 
   8   1   4       56.57       61.76      4.80 o 
   9   1   4        0.41       -0.38      1.95 o 
  10   1   4       87.31       89.02      8.34 o 
  11   1   4        0.25        3.26      3.50 o 
  12   1   4       19.39       15.74      5.17 o 
 -12   2   4        4.41        7.56      6.14 o 
 -11   2   4       50.86       46.32      8.98 o 
 -10   2   4      179.12      169.13      6.37 o 
  -9   2   4      195.61      175.34      5.29 o 
  -8   2   4     1156.36     1195.71     13.72 o 
  -7   2   4      356.53      375.26      6.77 o 
  -6   2   4       82.29       70.51      4.50 o 
  -5   2   4     3266.86     3350.72     25.39 o 
  -4   2   4       33.49       49.14     10.69 o 
  -3   2   4       43.99       73.32      3.58 o 
  -2   2   4     3778.50     3816.60     28.46 o 
  -1   2   4     2877.83     2948.04     19.89 o 
   0   2   4      924.19      929.47      9.62 o 
   1   2   4     2387.37     2382.54     26.25 o 
   2   2   4       89.24       82.52      2.85 o 
   3   2   4     4023.73     4337.13     38.60 o 
   4   2   4        8.92       21.38      1.75 o 
   5   2   4      517.60      463.59     10.37 o 
   6   2   4      326.27      338.63      5.08 o 
   7   2   4      837.42      804.15     14.43 o 
   8   2   4      361.76      350.21      9.77 o 
   9   2   4       21.77       29.58      3.91 o 
  10   2   4        3.65        1.67      2.63 o 
  11   2   4       50.51       59.23      7.51 o 
  12   2   4      293.99      284.09     19.85 o 
 -12   3   4       22.15       37.82      9.93 o 
 -11   3   4      307.26      315.76     19.38 o 
 -10   3   4       41.67       40.27      4.71 o 
  -9   3   4      738.82      684.65     16.31 o 
  -8   3   4      207.29      225.53      6.59 o 
  -7   3   4       13.15       14.80      2.35 o 
  -6   3   4     2531.52     2516.46     28.35 o 
  -5   3   4       25.55       22.30      8.04 o 
  -4   3   4     9379.83     9887.25    103.69 o 
  -3   3   4        2.82        7.97      3.31 o 
  -2   3   4     4297.29     4160.17     36.31 o 
  -1   3   4     1360.15     1398.90     12.90 o 
   0   3   4     2387.42     2204.83     21.26 o 
   1   3   4     1333.86     1413.50     15.31 o 
   2   3   4      339.19      281.66      5.63 o 
   3   3   4      365.48      386.02      6.93 o 
   4   3   4     1595.12     1522.75     17.58 o 
   5   3   4        0.09       -0.57      1.36 o 
   6   3   4      496.98      516.70     13.51 o 
   7   3   4      125.01      109.08      6.27 o 
   8   3   4      121.01      111.63      6.71 o 
   9   3   4      108.34      104.94      6.89 o 
  10   3   4       46.76       46.15      5.08 o 
  11   3   4       80.56       78.40      6.82 o 
 -11   4   4        2.42        5.71      8.51 o 
 -10   4   4      168.87      172.98     10.22 o 
  -9   4   4      166.03      177.09      7.54 o 
  -8   4   4       70.05       76.42      5.59 o 
  -7   4   4     2391.24     2419.96     36.54 o 
  -6   4   4       99.37       87.80      6.51 o 
  -5   4   4       48.82       58.56      5.17 o 
  -4   4   4     1735.56     1839.89     51.52 o 
  -3   4   4     6490.16     7030.48     77.13 o 
  -2   4   4     2037.89     2174.99     19.27 o 
  -1   4   4     1884.36     2077.36     18.72 o 
   0   4   4       39.68       28.54      2.26 o 
   1   4   4      302.38      335.08      6.57 o 
   2   4   4      234.83      284.23     11.40 o 
   3   4   4      911.06      878.13     12.51 o 
   4   4   4      279.19      260.70      6.13 o 
   5   4   4      120.39      123.77      6.66 o 
   6   4   4        7.35        6.01      2.83 o 
   7   4   4      596.92      556.00     26.94 o 
   8   4   4        9.89        9.23      3.50 o 
   9   4   4       14.54       17.37      4.96 o 
  10   4   4       15.32       10.40      4.35 o 
 -11   5   4        9.05       11.78      4.64 o 
 -10   5   4        1.92        0.88      3.55 o 
  -9   5   4      152.54      148.75      7.83 o 
  -8   5   4      149.18      151.91      9.20 o 
  -7   5   4      103.96      104.28     10.16 o 
  -6   5   4      655.95      622.29     16.03 o 
  -5   5   4      515.20      530.52     14.18 o 
  -4   5   4      613.59      564.99     14.03 o 
  -3   5   4       29.45       52.29      4.84 o 
  -2   5   4     2662.70     2567.99     23.18 o 
  -1   5   4      314.05      317.91      6.09 o 
   0   5   4      980.80      888.82     11.10 o 
   1   5   4       72.13       68.58      3.60 o 
   2   5   4     4677.81     4615.35     43.30 o 
   3   5   4      640.02      583.56     10.06 o 
   4   5   4       52.85       46.93     10.87 o 
   5   5   4      618.96      580.49     15.60 o 
   6   5   4       12.37       10.16      3.29 o 
   7   5   4        0.10       -1.23      2.60 o 
   8   5   4       42.93       48.14      6.12 o 
   9   5   4      564.80      574.84     18.16 o 
  10   5   4       55.26       69.18     11.11 o 
 -10   6   4      221.63      249.11     18.91 o 
  -9   6   4        0.01       -2.75      3.22 o 
  -8   6   4        0.03       -2.44      3.55 o 
  -7   6   4       51.04       28.99      8.27 o 
  -6   6   4      440.46      445.16     14.65 o 
  -5   6   4      189.44      188.10      8.85 o 
  -4   6   4        7.32        7.22      7.33 o 
  -3   6   4     1042.77     1011.08     16.22 o 
  -2   6   4      165.47      169.40      6.07 o 
  -1   6   4      321.19      320.61      6.62 o 
   0   6   4       27.05       28.44      3.21 o 
   1   6   4      127.77      115.47      4.29 o 
   2   6   4      480.16      466.88      9.88 o 
   3   6   4       41.13       43.88      5.91 o 
   4   6   4      438.14      441.74     13.17 o 
   5   6   4      426.76      368.01     26.47 o 
   6   6   4        0.20       -0.69      2.49 o 
   7   6   4       14.27       13.97      4.09 o 
   8   6   4        0.05        0.24      4.49 o 
   9   6   4       18.28       17.02      4.98 o 
  -9   7   4       71.67       76.55      8.40 o 
  -8   7   4       14.99        9.93      4.17 o 
  -7   7   4      111.49      100.60      8.85 o 
  -6   7   4        0.10        1.25      2.71 o 
  -5   7   4      403.10      408.72     23.87 o 
  -4   7   4      236.12      223.74      7.98 o 
  -3   7   4       20.51       20.25      3.43 o 
  -2   7   4     1710.74     1682.84     23.36 o 
  -1   7   4       36.16       33.93      3.54 o 
   0   7   4       72.47       69.77      4.13 o 
   1   7   4       81.38       71.46      4.18 o 
   2   7   4     2115.16     2092.70     32.82 o 
   3   7   4      954.37      952.48     20.65 o 
   4   7   4      436.70      422.55     13.84 o 
   5   7   4      467.92      438.60     14.66 o 
   6   7   4        3.00        2.60      3.55 o 
   7   7   4      375.85      371.95     15.60 o 
   8   7   4       51.39       47.16      8.98 o 
  -7   8   4      171.47      199.43     11.81 o 
  -6   8   4       10.39       15.00      4.49 o 
  -5   8   4        6.09       11.86      5.20 o 
  -4   8   4       19.43       19.50      3.53 o 
  -3   8   4      588.21      560.81     18.23 o 
  -2   8   4      121.49      132.08      6.95 o 
  -1   8   4      640.55      643.81     17.38 o 
   0   8   4       71.66       73.46      7.35 o 
   1   8   4      698.30      732.96     14.79 o 
   2   8   4        2.29       -1.34      2.05 o 
   3   8   4      133.10      107.59      9.98 o 
   4   8   4       52.59       58.24      6.59 o 
   5   8   4       50.54       48.76      9.22 o 
   6   8   4       16.79       17.52      4.64 o 
   7   8   4       39.22       33.13     14.42 o 
  -6   9   4       19.38       18.43      6.62 o 
  -5   9   4       18.70       19.89      5.44 o 
  -4   9   4       78.85       58.89      7.18 o 
  -3   9   4      131.87      145.75      8.51 o 
  -2   9   4       43.44       56.88      5.47 o 
  -1   9   4       93.29       92.68     10.40 o 
   0   9   4       14.77        5.50      4.96 o 
   1   9   4      304.68      311.17     17.02 o 
   2   9   4      113.66      106.60      9.52 o 
   3   9   4       35.55       44.12      5.00 o 
   4   9   4       48.42       50.49      5.64 o 
   5   9   4      240.43      258.28     12.79 o 
  -4  10   4       43.38       52.47      9.93 o 
  -3  10   4      530.50      526.11     23.63 o 
  -2  10   4       10.24        3.78      6.14 o 
  -1  10   4      879.04      950.36     25.38 o 
   0  10   4        8.29       10.40      4.64 o 
   1  10   4      355.67      350.57     15.36 o 
   2  10   4        3.68        1.74      4.17 o 
   3  10   4       21.58       14.65      5.35 o 
   4  10   4        2.42        2.84      5.20 o 
 -11   1   5       13.13        8.98      6.14 o 
 -10   1   5      180.78      184.73      6.43 o 
  -9   1   5        1.12        2.12      1.50 o 
  -8   1   5     1070.59     1059.97     12.43 o 
  -7   1   5      136.15      156.20      4.25 o 
  -6   1   5      344.70      345.73      5.77 o 
  -5   1   5      657.48      788.15      8.65 o 
  -4   1   5     4971.38     4912.80     33.56 o 
  -3   1   5      377.13      413.34      4.87 o 
  -2   1   5     2549.57     2622.16     27.09 o 
  -1   1   5    12077.36    12066.51     84.02 o 
   0   1   5     8651.85     8550.61     59.25 o 
   1   1   5      354.52      349.58      5.27 o 
   2   1   5     1406.23     1405.91     17.97 o 
   3   1   5    10600.28    10799.03     68.88 o 
   4   1   5       17.51       10.20      1.00 o 
   5   1   5       83.43      103.70      2.59 o 
   6   1   5     1650.43     1739.95     16.12 o 
   7   1   5     1042.76     1043.60     13.82 o 
   8   1   5       61.74       66.95      5.08 o 
   9   1   5       42.20       48.52      4.59 o 
  10   1   5      959.50      945.80     32.38 o 
  11   1   5       99.75       91.25      8.85 o 
  12   1   5       30.40       31.20      8.98 o 
 -12   2   5       61.50       59.56     10.87 o 
 -11   2   5        0.26       -3.31      4.73 o 
 -10   2   5        0.05       -1.45      1.96 o 
  -9   2   5        2.08        0.22      1.64 o 
  -8   2   5       11.10       11.47      1.94 o 
  -7   2   5      567.93      537.22      8.10 o 
  -6   2   5     1966.31     1990.31     17.74 o 
  -5   2   5      279.53      233.03      4.56 o 
  -4   2   5       29.45       25.79      2.61 o 
  -3   2   5       75.55       88.80      3.36 o 
  -2   2   5    10985.75    10983.77     76.24 o 
  -1   2   5     2395.84     2404.03     16.77 o 
   0   2   5      230.45      237.86      3.66 o 
   1   2   5     2926.32     2808.36     26.81 o 
   2   2   5     7456.12     7157.71     51.94 o 
   3   2   5        2.58       15.89      2.38 o 
   4   2   5     1247.31     1348.81     14.22 o 
   5   2   5      904.39      868.09     11.15 o 
   6   2   5      299.12      274.02      5.22 o 
   7   2   5      191.89      185.80      6.79 o 
   8   2   5      454.75      400.19     10.51 o 
   9   2   5       92.91      107.60      6.90 o 
  10   2   5      123.32      121.16      7.61 o 
  11   2   5       97.65       93.86      9.19 o 
 -12   3   5       43.32       56.25     10.87 o 
 -11   3   5       20.75       34.31      5.45 o 
 -10   3   5      510.65      506.76     10.78 o 
  -9   3   5        1.88        1.40      1.99 o 
  -8   3   5      250.59      246.59      6.84 o 
  -7   3   5      781.41      765.37     11.81 o 
  -6   3   5     1140.48     1056.82     21.31 o 
  -5   3   5        0.04        0.62      1.49 o 
  -4   3   5       67.78       79.90      5.01 o 
  -3   3   5      913.71      879.14     16.31 o 
  -2   3   5      413.25      429.38      6.53 o 
  -1   3   5      970.48      981.28     18.63 o 
   0   3   5        0.00        0.39      0.89 o 
   1   3   5     5109.24     5135.59     44.61 o 
   2   3   5      482.71      449.45      7.57 o 
   3   3   5        0.19        2.18      1.38 o 
   4   3   5        6.02       18.76      2.60 o 
   5   3   5        4.99        6.60      1.45 o 
   6   3   5        0.36        0.11      2.60 o 
   7   3   5       90.63       86.33      5.82 o 
   8   3   5       83.19       71.27      5.52 o 
   9   3   5      364.16      371.80     11.09 o 
  10   3   5        4.04        5.29      2.90 o 
  11   3   5       51.90       72.89     10.00 o 
 -12   4   5      140.55      162.13     17.49 o 
 -11   4   5      352.71      346.96     20.80 o 
 -10   4   5       57.70       70.32      7.26 o 
  -9   4   5       18.21       21.23      3.54 o 
  -8   4   5      192.71      193.71      7.53 o 
  -7   4   5       24.92       33.20      4.64 o 
  -6   4   5      321.15      330.13     10.68 o 
  -5   4   5      341.20      321.85     10.01 o 
  -4   4   5     1493.29     1454.37     23.37 o 
  -3   4   5      852.91      829.93     15.85 o 
  -2   4   5       38.79       48.85      2.27 o 
  -1   4   5      168.14      167.57      3.92 o 
   0   4   5      324.82      288.33      5.99 o 
   1   4   5       52.68       94.09      4.56 o 
   2   4   5     1068.28     1040.30     20.41 o 
   3   4   5      603.66      645.73     10.28 o 
   4   4   5     1690.53     1731.45     20.16 o 
   5   4   5      200.10      195.96     11.82 o 
   6   4   5     1820.95     1727.56     29.18 o 
   7   4   5      310.75      315.29     11.68 o 
   8   4   5       98.46       89.24      7.69 o 
   9   4   5      344.95      357.45     14.89 o 
  10   4   5       14.65       19.50      5.11 o 
  11   4   5        0.49        6.14      5.20 o 
 -11   5   5        4.73        1.03      3.63 o 
 -10   5   5       42.17       39.15      5.99 o 
  -9   5   5       77.60       86.08      6.50 o 
  -8   5   5      222.60      219.03     10.19 o 
  -7   5   5        3.23        4.78      2.83 o 
  -6   5   5       35.83       41.43      4.98 o 
  -5   5   5      343.54      358.33     16.31 o 
  -4   5   5     1434.21     1461.73     33.80 o 
  -3   5   5      119.57      126.62      6.32 o 
  -2   5   5      101.82      100.23      3.44 o 
  -1   5   5      173.15      178.14      4.46 o 
   0   5   5       81.51       98.17      3.62 o 
   1   5   5       82.84       89.96      5.09 o 
   2   5   5       15.72       17.94      2.29 o 
   3   5   5      916.27      890.67     13.34 o 
   4   5   5      111.95      111.10      6.92 o 
   5   5   5      214.76      197.19     10.16 o 
   6   5   5      757.01      729.04     18.16 o 
   7   5   5      314.75      301.68     11.98 o 
   8   5   5       83.82       86.17      8.00 o 
   9   5   5       24.74       18.95      5.17 o 
  10   5   5        8.75       -0.47      5.20 o 
 -10   6   5       25.92       18.19      5.17 o 
  -9   6   5      239.91      230.47     11.64 o 
  -8   6   5       37.13       31.15      5.11 o 
  -7   6   5      427.40      415.90     14.18 o 
  -6   6   5      265.82      253.97     10.68 o 
  -5   6   5     1005.27      997.40     28.83 o 
  -4   6   5      204.38      218.42      9.01 o 
  -3   6   5       44.03       40.28      3.80 o 
  -2   6   5      170.41      194.17      6.52 o 
  -1   6   5       57.57       62.66      3.49 o 
   0   6   5     2516.17     2470.34     23.95 o 
   1   6   5      182.36      177.70      5.65 o 
   2   6   5      355.21      339.90      7.98 o 
   3   6   5      502.17      461.32     15.60 o 
   4   6   5       36.51       41.13      5.17 o 
   5   6   5       10.87        7.94      5.67 o 
   6   6   5      304.60      276.49     11.50 o 
   7   6   5      661.48      634.23     19.85 o 
   8   6   5      135.33      138.88     10.49 o 
   9   6   5      231.32      234.44     12.11 o 
  -9   7   5       40.27       24.11      8.51 o 
  -8   7   5      304.61      332.86     13.99 o 
  -7   7   5       15.01       14.11      4.31 o 
  -6   7   5      109.31      128.04     11.58 o 
  -5   7   5      753.09      697.36     18.49 o 
  -4   7   5      259.53      278.21      8.87 o 
  -3   7   5      275.55      295.68      8.85 o 
  -2   7   5       44.02       47.18      4.35 o 
  -1   7   5      271.38      260.36      8.11 o 
   0   7   5      172.90      166.17      5.73 o 
   1   7   5       68.08       41.38      5.39 o 
   2   7   5     1171.65     1154.89     32.85 o 
   3   7   5      252.73      271.05     31.43 o 
   4   7   5      531.12      485.52     35.69 o 
   5   7   5      481.76      502.29     15.85 o 
   6   7   5       70.13       65.80      7.33 o 
   7   7   5      118.87      101.81      8.95 o 
   8   7   5        9.75       16.07      8.27 o 
  -7   8   5      414.95      419.22     15.85 o 
  -6   8   5        5.03        9.55      4.17 o 
  -5   8   5      316.20      302.10     13.00 o 
  -4   8   5      142.76      130.44     21.27 o 
  -3   8   5      136.31      148.39      7.60 o 
  -2   8   5       18.19       23.76      3.71 o 
  -1   8   5       66.34       71.46      5.55 o 
   0   8   5      310.89      292.52     14.80 o 
   1   8   5      103.25      111.78      8.19 o 
   2   8   5      322.78      285.93      9.37 o 
   3   8   5      424.53      382.68     13.59 o 
   4   8   5      120.00       97.02     15.13 o 
   5   8   5      139.83      128.74      9.75 o 
   6   8   5       50.53       54.75     11.11 o 
   7   8   5        0.39        1.29      3.75 o 
  -5   9   5       27.28       27.75      5.65 o 
  -4   9   5       62.93       64.87      7.47 o 
  -3   9   5      527.70      556.67     17.43 o 
  -2   9   5        5.36        2.58      2.69 o 
  -1   9   5      285.64      318.41     13.36 o 
   0   9   5        6.86        4.49      4.01 o 
   1   9   5      576.74      569.69     18.05 o 
   2   9   5      141.15      144.47     22.45 o 
   3   9   5        3.99        1.00      2.81 o 
   4   9   5      253.83      221.34     10.39 o 
   5   9   5      630.07      675.13     20.31 o 
  -4  10   5       63.61       58.14     10.40 o 
  -3  10   5        0.58       -0.47      4.73 o 
  -1  10   5        0.60        6.37      4.50 o 
   0  10   5       92.13       77.18     17.73 o 
   1  10   5        0.61        6.47      4.31 o 
   2  10   5       92.54       83.25     21.03 o 
   4  10   5      136.29      139.92     14.65 o 
 -10   0   6     2560.90     2512.16     38.26 o 
  -9   0   6      736.39      706.24     16.71 o 
  -8   0   6      939.17      995.82     21.51 o 
  -7   0   6      367.99      364.94     13.71 o 
  -6   0   6     1265.07     1390.73     20.29 o 
  -5   0   6        7.85       19.62      3.96 o 
  -4   0   6       74.70       86.85      3.04 o 
  -3   0   6    19929.36    19967.71    242.60 o 
  -2   0   6    22164.15    22382.82    255.79 o 
  -1   0   6     1155.16     1142.88     22.69 o 
   0   0   6     1617.13     1755.33     15.90 o 
   1   0   6     2533.69     2400.83     39.45 o 
   2   0   6      823.29      845.17     17.49 o 
   3   0   6      907.21     1067.29     15.95 o 
   4   0   6     3071.93     3353.27     59.56 o 
   5   0   6       49.27       61.06      3.84 o 
   6   0   6        1.53        8.36      2.75 o 
   7   0   6       95.97      138.90      6.70 o 
   8   0   6     1434.39     1451.41     34.51 o 
   9   0   6      748.16      729.36     27.42 o 
  10   0   6     1180.42     1161.40     37.82 o 
  11   0   6        0.07        1.42      4.73 o 
 -10   1   6      471.04      444.50     16.23 o 
  -9   1   6      340.18      330.05      7.79 o 
  -8   1   6      189.09      202.69      5.13 o 
  -7   1   6       41.15       34.27      2.52 o 
  -6   1   6      580.71      575.47      6.61 o 
  -5   1   6      567.89      666.01      6.76 o 
  -4   1   6      689.12      682.73      6.81 o 
  -3   1   6     4408.29     4422.04     26.78 o 
  -2   1   6      627.94      595.73      6.43 o 
  -1   1   6      109.33      111.53      3.68 o 
   0   1   6      955.45      935.73      8.49 o 
   1   1   6       44.58       35.09      2.08 o 
   2   1   6      303.06      270.86      5.73 o 
   3   1   6       88.09       98.39      2.81 o 
   4   1   6      693.57      717.21      7.52 o 
   5   1   6      500.51      576.27      6.58 o 
   6   1   6       11.10        6.73      1.38 o 
   7   1   6      737.28      728.95      9.84 o 
   8   1   6       20.95       18.86      3.13 o 
   9   1   6        8.67       10.27      2.69 o 
  10   1   6       49.30       57.48      7.02 o 
  11   1   6       21.56       28.62      5.68 o 
 -11   2   6      456.55      476.95     22.69 o 
 -10   2   6        0.12       -0.84      1.98 o 
  -9   2   6       49.61       48.61      3.87 o 
  -8   2   6      450.69      445.18      7.80 o 
  -7   2   6      124.25      128.86      3.95 o 
  -6   2   6      278.50      325.69      5.81 o 
  -5   2   6       11.56       27.65      1.36 o 
  -4   2   6     3444.27     3682.64     34.92 o 
  -3   2   6      231.06      200.93      3.43 o 
  -2   2   6      435.49      496.50      6.28 o 
  -1   2   6     5371.57     5401.29     44.91 o 
   0   2   6        0.32        0.00      1.13 o 
   1   2   6     1187.29     1124.87     10.98 o 
   2   2   6      585.51      538.41      7.05 o 
   3   2   6     3979.62     4090.17     32.48 o 
   4   2   6       36.09       30.65      2.30 o 
   5   2   6       64.36       56.44      4.37 o 
   6   2   6      317.14      318.99      8.51 o 
   7   2   6        0.09        0.28      1.66 o 
   8   2   6      598.45      584.22     13.14 o 
   9   2   6       91.10       69.82      5.68 o 
  10   2   6       53.65       73.96     10.52 o 
  11   2   6        1.64       -0.04      3.63 o 
 -12   3   6      212.16      187.66     15.60 o 
 -11   3   6       11.04        4.73      6.14 o 
 -10   3   6       12.12       13.34      2.92 o 
  -9   3   6        0.14        0.41      1.91 o 
  -8   3   6        2.18        1.45      1.84 o 
  -7   3   6       74.63       91.95      4.77 o 
  -6   3   6        2.89        3.23      3.14 o 
  -5   3   6       90.62      104.04      4.53 o 
  -4   3   6      969.17      945.26     13.62 o 
  -3   3   6      272.69      250.56      7.33 o 
  -2   3   6     1846.78     1902.22     16.54 o 
  -1   3   6     1707.13     1666.78     15.05 o 
   0   3   6     6820.02     6614.51     62.76 o 
   1   3   6     1513.97     1598.01     17.34 o 
   2   3   6      479.89      449.25      7.76 o 
   3   3   6      961.28      900.74     12.30 o 
   4   3   6      809.22      769.98     11.47 o 
   5   3   6      490.90      489.83      9.09 o 
   6   3   6        3.98        1.70      2.36 o 
   7   3   6     3477.33     3424.15     47.37 o 
   8   3   6        6.91        6.40      2.63 o 
   9   3   6      249.22      296.00     10.04 o 
  10   3   6       84.10      104.29      7.95 o 
  11   3   6      277.63      264.71     19.38 o 
 -12   4   6        1.72       -0.47      6.14 o 
 -11   4   6       17.05       11.77      4.64 o 
 -10   4   6      199.50      192.83      8.18 o 
  -9   4   6       21.18       17.75      3.53 o 
  -8   4   6       78.58      100.96      6.27 o 
  -7   4   6       33.42       41.42      4.98 o 
  -6   4   6      195.32      186.63      8.27 o 
  -5   4   6       30.57       43.07      5.44 o 
  -4   4   6      527.57      605.91     16.54 o 
  -3   4   6     1699.65     1757.50     25.86 o 
  -2   4   6     1032.33     1128.14     11.99 o 
  -1   4   6     1427.65     1415.96     14.31 o 
   0   4   6       80.78       84.54      3.36 o 
   1   4   6      515.50      518.32     11.53 o 
   2   4   6      104.01      135.29      4.51 o 
   3   4   6     1702.17     1787.38     20.61 o 
   4   4   6       23.25       29.74      2.74 o 
   5   4   6        8.67       10.16      3.01 o 
   6   4   6     2291.62     2336.85     55.07 o 
   7   4   6      707.09      704.23     17.82 o 
   8   4   6        4.91        7.95      5.67 o 
   9   4   6      230.27      232.94     11.16 o 
  10   4   6       80.03       89.77      8.61 o 
  11   4   6       20.28       15.13      6.62 o 
 -11   5   6       27.80       25.87      5.45 o 
 -10   5   6        4.91        4.94      3.13 o 
  -9   5   6       93.15       84.17      9.24 o 
  -8   5   6      453.44      430.67     22.45 o 
  -7   5   6      373.38      366.31     12.50 o 
  -6   5   6     1013.58     1035.72     21.36 o 
  -5   5   6      483.04      484.95     13.51 o 
  -4   5   6       51.55       46.41      9.22 o 
  -3   5   6       31.66       37.60      3.25 o 
  -2   5   6       84.25       54.67      2.88 o 
  -1   5   6      745.69      707.25      9.68 o 
   0   5   6     1073.98     1079.67     12.83 o 
   1   5   6        7.30        6.32      1.53 o 
   2   5   6      440.67      412.95      8.45 o 
   3   5   6       43.51       33.83      3.04 o 
   4   5   6       58.01       45.82      5.01 o 
   5   5   6      247.77      244.63      9.82 o 
   6   5   6      539.35      535.15     34.03 o 
   7   5   6      218.93      218.67     10.49 o 
   8   5   6        2.10        0.63      2.95 o 
   9   5   6      621.86      664.06     30.96 o 
  10   5   6      189.66      147.95     15.13 o 
 -10   6   6      355.94      338.92     21.27 o 
  -9   6   6        1.10        3.39      4.02 o 
  -8   6   6        0.13        2.81      3.06 o 
  -7   6   6       72.97       62.56      6.68 o 
  -6   6   6       12.06       12.87      3.78 o 
  -5   6   6      503.19      477.33     14.18 o 
  -4   6   6      143.51      148.03      6.07 o 
  -3   6   6      392.79      384.96     13.55 o 
  -2   6   6       31.83       33.80      3.45 o 
  -1   6   6      108.63       95.13      4.13 o 
   0   6   6      121.22      121.53      4.43 o 
   1   6   6       70.05       88.73      4.76 o 
   2   6   6      175.94      169.13      5.83 o 
   3   6   6        9.17       13.44      3.29 o 
   4   6   6        0.07        0.00      2.49 o 
   5   6   6      389.95      397.45     13.36 o 
   6   6   6       80.65       81.00      7.47 o 
   7   6   6       26.56       21.13      4.64 o 
   8   6   6       48.28       49.84      6.80 o 
   9   6   6      190.97      176.57     13.24 o 
  -9   7   6      141.68      167.81     17.49 o 
  -8   7   6      146.81      149.85     22.45 o 
  -7   7   6      408.86      398.52     14.66 o 
  -6   7   6       30.52       28.50      9.69 o 
  -5   7   6      164.23      166.31      9.15 o 
  -4   7   6       16.64       13.22      3.78 o 
  -3   7   6       36.46       31.73      3.80 o 
  -2   7   6      976.03      921.81     16.19 o 
  -1   7   6        0.07        4.44      2.15 o 
   0   7   6      454.72      438.45      8.66 o 
   1   7   6      963.97      861.06     21.15 o 
   2   7   6      137.89      139.36     16.31 o 
   3   7   6       35.37       38.69      7.09 o 
   4   7   6       58.19       71.16      6.85 o 
   5   7   6      133.13      151.99     10.01 o 
   6   7   6      243.11      278.39     12.17 o 
   7   7   6      613.22      658.92     19.64 o 
   8   7   6       23.48       31.52      9.45 o 
  -7   8   6       53.90       57.55      7.26 o 
  -6   8   6       19.59       26.68     14.18 o 
  -5   8   6      240.88      236.96     11.19 o 
  -4   8   6      119.99      128.82      9.42 o 
  -3   8   6      143.29      142.53     12.05 o 
  -2   8   6      175.22      198.00      9.57 o 
  -1   8   6      629.48      603.88     13.47 o 
   0   8   6       60.04       64.30      7.13 o 
   1   8   6       67.02       65.82      7.83 o 
   2   8   6       20.86       17.34      3.45 o 
   3   8   6      638.23      642.88     34.98 o 
   4   8   6       18.29       22.65      4.84 o 
   5   8   6       57.42       59.30      7.33 o 
   6   8   6       28.83       20.96      5.11 o 
  -5   9   6      199.28      230.33     16.07 o 
  -4   9   6       15.03        8.98      5.20 o 
  -3   9   6        9.95       14.00      4.31 o 
  -2   9   6      139.45      131.41      9.54 o 
  -1   9   6      207.09      204.62     10.86 o 
   0   9   6       65.18       56.50      7.13 o 
   1   9   6       45.15       30.89      5.65 o 
   2   9   6      772.03      784.30     21.72 o 
   3   9   6        2.39        2.10      3.06 o 
   4   9   6      187.47      186.37     11.24 o 
   5   9   6       23.75       21.61      5.45 o 
  -3  10   6       95.57      118.65     13.24 o 
  -1  10   6      245.81      260.93     19.38 o 
   0  10   6        3.24       -1.64      4.17 o 
   1  10   6      357.20      396.88     24.34 o 
   2  10   6        0.25        1.42      6.14 o 
 -11   1   7      456.50      439.43     25.53 o 
 -10   1   7      531.35      577.34     15.67 o 
  -9   1   7       22.93       14.63      4.34 o 
  -8   1   7      883.86      921.78     13.04 o 
  -7   1   7      844.96      783.25      9.77 o 
  -6   1   7     1051.30      971.64      9.20 o 
  -5   1   7       30.43       40.61      2.14 o 
  -4   1   7     1179.05     1129.13     12.90 o 
  -3   1   7       44.10       60.13      3.06 o 
  -2   1   7       42.73       50.46      2.70 o 
  -1   1   7      238.43      228.97      3.17 o 
   0   1   7     2498.94     2521.71     27.09 o 
   1   1   7      805.47      781.21     11.70 o 
   2   1   7       20.58       28.70      2.52 o 
   3   1   7      557.02      470.68      8.04 o 
   4   1   7      308.24      328.24      4.30 o 
   5   1   7      112.18       74.93      3.16 o 
   6   1   7      334.70      345.52      6.25 o 
   7   1   7      839.09      813.10     14.76 o 
   8   1   7       11.73       10.77      2.78 o 
   9   1   7       22.50       23.81      3.80 o 
  10   1   7        0.35        0.13      2.71 o 
  11   1   7       88.14      100.19      9.52 o 
 -11   2   7      202.65      201.73     10.52 o 
 -10   2   7        0.67        1.05      2.70 o 
  -9   2   7      272.52      293.44      7.60 o 
  -8   2   7       56.65       49.90      3.63 o 
  -7   2   7      454.64      481.85      7.64 o 
  -6   2   7        0.01        1.58      1.20 o 
  -5   2   7      190.84      220.70      4.16 o 
  -4   2   7     1023.83     1176.45     12.21 o 
  -3   2   7      364.39      383.90      6.75 o 
  -2   2   7      901.12      935.45      8.22 o 
  -1   2   7       24.79       17.95      2.84 o 
   0   2   7      364.75      388.01      5.99 o 
   1   2   7      880.98      905.81      9.57 o 
   2   2   7     1680.39     1673.04     15.63 o 
   3   2   7      859.65      917.64     10.64 o 
   4   2   7     1563.76     1423.13     13.66 o 
   5   2   7       86.95      100.65      3.81 o 
   6   2   7      391.08      388.24      7.79 o 
   7   2   7        0.17       -1.59      1.71 o 
   8   2   7      188.72      176.79     15.93 o 
   9   2   7        2.08        6.30      2.73 o 
  10   2   7        3.29        2.22      2.70 o 
  11   2   7       17.96       13.00      4.68 o 
 -11   3   7       11.79       11.06      4.64 o 
 -10   3   7        9.99        5.02      2.42 o 
  -9   3   7        3.85        1.51      1.90 o 
  -8   3   7      246.63      257.99      8.53 o 
  -7   3   7       32.59       26.56      2.82 o 
  -6   3   7       64.82       56.37      4.18 o 
  -5   3   7       14.41       25.69      2.78 o 
  -4   3   7      135.98      119.68      6.11 o 
  -3   3   7        2.32        4.97      1.06 o 
  -2   3   7       18.95       27.33      1.41 o 
  -1   3   7       17.04       24.48      1.52 o 
   0   3   7     3925.63     4061.78     31.36 o 
   1   3   7      892.68     1033.24     11.09 o 
   2   3   7      230.47      217.59      5.41 o 
   3   3   7     1480.46     1486.67     17.60 o 
   4   3   7      219.22      222.11      7.70 o 
   5   3   7        0.45        3.96      1.53 o 
   6   3   7        0.97        2.02      2.49 o 
   7   3   7      199.72      193.75      9.15 o 
   8   3   7       26.91       21.03      3.48 o 
   9   3   7      155.80      138.39      8.07 o 
  10   3   7       16.17       17.83      3.98 o 
  11   3   7        4.42        3.78      4.73 o 
 -12   4   7        0.05        3.78      6.14 o 
 -11   4   7       21.24       29.12      5.45 o 
 -10   4   7      232.69      268.05     12.02 o 
  -9   4   7        6.58        4.12      2.63 o 
  -8   4   7      141.79      156.62      6.73 o 
  -7   4   7       66.00       76.24     13.71 o 
  -6   4   7       58.23       69.03     12.05 o 
  -5   4   7      286.31      248.37      8.85 o 
  -4   4   7        5.76        6.85      2.34 o 
  -3   4   7     4684.38     4586.71     43.42 o 
  -2   4   7     1141.02     1120.82     11.93 o 
  -1   4   7     1517.50     1469.09     17.93 o 
   0   4   7     2664.84     2643.64     26.36 o 
   1   4   7        2.18        5.34      1.44 o 
   2   4   7        3.56        1.39      1.31 o 
   3   4   7      532.46      580.74     14.66 o 
   4   4   7     1274.86     1241.26     16.54 o 
   5   4   7      257.78      245.16      9.34 o 
   6   4   7      462.09      442.34     13.51 o 
   7   4   7        9.82       29.61      4.84 o 
   8   4   7        0.33        0.08      2.83 o 
   9   4   7      161.95      166.36     11.31 o 
  10   4   7        5.77        0.27      3.40 o 
 -11   5   7       91.28       78.88      8.40 o 
 -10   5   7        0.15        0.48      2.69 o 
  -9   5   7       33.10       23.99      3.96 o 
  -8   5   7      197.27      207.33     21.27 o 
  -7   5   7       96.34       93.04      9.22 o 
  -6   5   7      911.37      887.87     38.05 o 
  -5   5   7      567.51      563.38     14.51 o 
  -4   5   7      412.85      381.86     11.50 o 
  -3   5   7       14.35       17.31      3.16 o 
  -2   5   7       87.15       96.26      3.37 o 
  -1   5   7      641.96      680.50      9.49 o 
   0   5   7     2771.77     2873.56     29.34 o 
   1   5   7      808.31      855.97     12.88 o 
   2   5   7        1.18        2.70      1.44 o 
   3   5   7       35.36       41.39      3.46 o 
   4   5   7       11.99       19.29      3.75 o 
   5   5   7      195.64      213.23      9.34 o 
   6   5   7       20.50       18.78      3.97 o 
   7   5   7       41.43       31.89      5.11 o 
   8   5   7        0.11       -2.31      2.79 o 
   9   5   7       73.48       67.21      7.67 o 
  10   5   7       48.82       40.18      8.98 o 
 -10   6   7      349.00      354.17     14.85 o 
  -9   6   7      432.56      466.12     21.74 o 
  -8   6   7      144.42      176.58     22.45 o 
  -7   6   7      933.01      912.30     21.98 o 
  -6   6   7      100.08       86.55      7.51 o 
  -5   6   7     2089.13     1969.04     32.71 o 
  -4   6   7      857.46      845.13     14.93 o 
  -3   6   7      262.36      242.28      7.41 o 
  -2   6   7      660.95      642.06     12.31 o 
  -1   6   7      523.56      521.53      8.81 o 
   0   6   7      190.74      167.71      5.08 o 
   1   6   7       21.96       25.42      2.88 o 
   2   6   7      750.24      799.81     13.23 o 
   3   6   7      462.64      446.70     21.98 o 
   4   6   7      240.29      213.59      9.34 o 
   5   6   7      110.40      113.16      8.48 o 
   6   6   7       13.59       19.35      4.31 o 
   7   6   7      203.17      213.98     10.77 o 
   8   6   7       78.16       73.61      8.74 o 
   9   6   7       17.54       23.33      5.65 o 
  -9   7   7       18.47       11.34      7.09 o 
  -8   7   7       21.23       13.96      4.64 o 
  -7   7   7        6.24        2.36      3.34 o 
  -6   7   7      116.65       96.38      8.48 o 
  -5   7   7       93.12       89.20      7.85 o 
  -4   7   7       34.03       34.01      4.98 o 
  -3   7   7       64.10       60.35      4.90 o 
  -2   7   7      125.95      111.91      6.02 o 
  -1   7   7      235.88      238.81      7.76 o 
   0   7   7        0.01        0.73      1.98 o 
   1   7   7        1.94        5.32      1.85 o 
   2   7   7       17.63       22.59      4.96 o 
   3   7   7      115.84      117.63     12.53 o 
   4   7   7        9.70       13.34      3.83 o 
   5   7   7      973.88     1050.46     23.81 o 
   6   7   7      194.56      175.56     10.68 o 
   7   7   7      129.26      140.24     10.83 o 
   8   7   7        3.39       -3.22      3.22 o 
  -7   8   7      482.26      515.98     17.86 o 
  -6   8   7      146.67      153.52     11.16 o 
  -5   8   7       29.92       11.91      4.17 o 
  -4   8   7      121.65      110.15      8.74 o 
  -3   8   7      381.37      374.87     13.66 o 
  -2   8   7        0.47       -2.08      2.08 o 
  -1   8   7      358.42      374.57     10.55 o 
   0   8   7        0.76       -0.04      1.92 o 
   1   8   7      369.39      374.43     21.51 o 
   2   8   7        0.33        0.43      2.35 o 
   3   8   7       39.54       33.37      5.11 o 
   4   8   7      233.65      222.89     11.34 o 
   5   8   7        9.55        7.01      4.73 o 
   6   8   7       44.57       48.61      6.85 o 
  -5   9   7        7.48        6.45      4.17 o 
  -4   9   7      398.01      438.62     16.00 o 
  -3   9   7        0.42       -0.86      2.83 o 
  -2   9   7       21.66       17.11      4.64 o 
  -1   9   7      229.32      266.60     18.43 o 
   0   9   7       12.95       10.14      6.62 o 
   1   9   7      366.62      377.24     27.89 o 
   2   9   7       12.58       16.35      5.11 o 
   3   9   7      337.00      344.21     11.33 o 
   4   9   7      168.64      177.14     11.01 o 
   5   9   7      120.87      120.84     13.47 o 
  -3  10   7       33.90       52.47      9.45 o 
   1  10   7      170.92      192.86     18.43 o 
   2  10   7        9.91       18.43      8.04 o 
 -11   0   8      170.75      127.15     13.24 o 
 -10   0   8      163.97      188.60     13.71 o 
  -9   0   8     1634.97     1578.32     38.76 o 
  -8   0   8      271.61      300.25      9.96 o 
  -7   0   8     1491.95     1540.82     18.89 o 
  -6   0   8      310.48      368.75     10.13 o 
  -5   0   8     3098.26     3458.07     32.41 o 
  -4   0   8      350.98      403.63      8.01 o 
  -3   0   8     6789.07     7024.63     58.11 o 
  -2   0   8      305.83      255.18      4.12 o 
  -1   0   8     6915.93     7173.71     71.36 o 
   0   0   8    20274.78    19449.38    191.75 o 
   1   0   8       13.14       11.35      1.08 o 
   2   0   8       21.01       27.31      4.73 o 
   3   0   8      747.63      664.80     12.50 o 
   4   0   8      335.75      380.52     12.76 o 
   5   0   8     1426.96     1407.93     17.91 o 
   6   0   8     1613.82     1568.70     21.65 o 
   7   0   8      644.27      689.85     12.72 o 
   8   0   8      832.35      869.52     23.40 o 
   9   0   8      444.80      391.75     12.92 o 
  10   0   8      573.91      555.89     25.53 o 
  11   0   8      483.26      436.77     24.11 o 
 -11   1   8       23.60       12.85      4.64 o 
 -10   1   8      281.17      273.45     11.35 o 
  -9   1   8      143.18      151.46      6.45 o 
  -8   1   8        1.40       -0.55      1.37 o 
  -7   1   8      215.04      228.34      4.97 o 
  -6   1   8      929.87      949.46      9.10 o 
  -5   1   8      170.27      172.80      3.54 o 
  -4   1   8        3.64        1.38      0.69 o 
  -3   1   8      309.48      297.64      4.85 o 
  -2   1   8     3115.91     3134.75     21.88 o 
  -1   1   8     2344.86     2323.74     18.20 o 
   0   1   8      492.13      528.91      6.04 o 
   1   1   8     2994.82     2975.78     41.07 o 
   2   1   8     1377.44     1341.76     13.33 o 
   3   1   8       44.60       73.88      3.55 o 
   4   1   8      197.79      194.58      4.24 o 
   5   1   8      160.20      135.47      3.82 o 
   6   1   8      223.01      215.48      4.58 o 
   7   1   8      167.67      160.34      4.69 o 
   8   1   8       25.70       22.57      3.07 o 
   9   1   8        1.14        2.94      2.43 o 
  10   1   8       74.17       53.58      5.35 o 
  11   1   8        0.67       11.83      4.84 o 
 -11   2   8      242.98      258.03     15.13 o 
 -10   2   8        5.96        4.32      3.69 o 
  -9   2   8      280.44      266.62      7.33 o 
  -8   2   8        1.77       -1.52      1.52 o 
  -7   2   8      794.16      768.45     11.49 o 
  -6   2   8       54.39       51.90      2.70 o 
  -5   2   8      124.43      154.39      4.42 o 
  -4   2   8      317.49      371.02      5.42 o 
  -3   2   8        1.20        3.79      1.01 o 
  -2   2   8     1884.81     1886.51     14.36 o 
  -1   2   8      157.89      138.13      3.00 o 
   0   2   8      209.98      185.45      4.08 o 
   1   2   8     1369.17     1277.59     14.37 o 
   2   2   8     1098.37     1114.59     11.92 o 
   3   2   8        0.18        2.19      1.02 o 
   4   2   8        2.75        1.52      1.01 o 
   5   2   8     1351.23     1295.48     15.24 o 
   6   2   8       74.40       67.23      3.88 o 
   7   2   8      604.88      648.15     13.58 o 
   8   2   8      678.19      652.29     14.32 o 
   9   2   8      187.58      188.78      8.07 o 
  10   2   8      154.15      165.56      8.62 o 
  11   2   8       28.43       19.82      5.51 o 
 -11   3   8      307.74      306.86     12.87 o 
 -10   3   8      638.66      634.30     14.64 o 
  -9   3   8       67.69       72.84      4.77 o 
  -8   3   8     1382.85     1336.41     17.46 o 
  -7   3   8      151.56      159.29      5.47 o 
  -6   3   8        0.22        0.03      1.43 o 
  -5   3   8     1586.32     1571.81     19.91 o 
  -4   3   8      859.91      854.45     12.90 o 
  -3   3   8       54.75       66.36      2.83 o 
  -2   3   8     2876.41     2943.43     21.11 o 
  -1   3   8      431.85      451.41      8.66 o 
   0   3   8      752.96      748.80     10.10 o 
   1   3   8      445.56      515.21      7.32 o 
   2   3   8        0.14        1.86      1.04 o 
   3   3   8      195.08      211.50      6.64 o 
   4   3   8      234.30      237.46      6.25 o 
   5   3   8      154.09      142.86      6.60 o 
   6   3   8       14.03       17.60      4.96 o 
   7   3   8       96.13      100.04      7.81 o 
   8   3   8       92.18       97.34      6.73 o 
   9   3   8       50.63       37.18      4.72 o 
  10   3   8      199.99      208.46     20.95 o 
 -11   4   8       10.14        6.28      3.31 o 
 -10   4   8       68.64       81.10      6.28 o 
  -9   4   8      348.66      322.57     13.66 o 
  -8   4   8      183.42      180.59      7.26 o 
  -7   4   8      135.53      133.26     22.22 o 
  -6   4   8      558.82      546.98     14.03 o 
  -5   4   8      173.61      195.32      7.85 o 
  -4   4   8      591.66      597.55     13.69 o 
  -3   4   8     2014.22     2044.98     28.77 o 
  -2   4   8     1739.12     1805.60     17.06 o 
  -1   4   8       47.43       50.74      2.72 o 
   0   4   8     1554.64     1644.01     18.55 o 
   1   4   8      213.47      212.52      5.54 o 
   2   4   8      110.74       98.80      4.03 o 
   3   4   8        1.20        5.85      2.05 o 
   4   4   8        4.37        3.55      1.59 o 
   5   4   8       29.88       26.13      4.01 o 
   6   4   8      139.12      162.59      8.34 o 
   7   4   8      275.32      272.90     13.71 o 
   8   4   8      336.90      293.64     12.17 o 
   9   4   8        0.11        3.51      3.40 o 
  10   4   8        0.01        0.31      3.29 o 
 -11   5   8       76.16       77.97      8.28 o 
 -10   5   8      864.35      925.00     18.80 o 
  -9   5   8       52.56       54.08      5.36 o 
  -8   5   8       49.07       37.75      5.45 o 
  -7   5   8      176.19      160.22      8.52 o 
  -6   5   8      916.48      891.17     19.53 o 
  -5   5   8       13.43       12.31      3.16 o 
  -4   5   8      219.18      207.80      6.46 o 
  -3   5   8     3965.35     3886.17     39.40 o 
  -2   5   8       46.47       38.23      2.54 o 
  -1   5   8       36.99       50.98      2.96 o 
   0   5   8      538.81      514.11      9.33 o 
   1   5   8     1694.45     1678.72     24.33 o 
   2   5   8        0.44        1.22      1.35 o 
   3   5   8      308.75      307.59      7.58 o 
   4   5   8     1660.28     1586.46     37.11 o 
   5   5   8     1378.02     1383.60     26.05 o 
   6   5   8       17.94       20.99      4.17 o 
   7   5   8      141.66      150.46     10.35 o 
   8   5   8      231.41      251.84     20.56 o 
   9   5   8      656.08      745.18     22.69 o 
 -10   6   8        5.95        8.27      5.96 o 
  -9   6   8       15.74       11.77      3.61 o 
  -8   6   8       27.89       36.39      5.79 o 
  -7   6   8      138.76      138.57      9.68 o 
  -6   6   8        0.02       -1.57      2.61 o 
  -5   6   8      576.15      613.67     16.52 o 
  -4   6   8      163.96      167.67     13.71 o 
  -3   6   8      446.26      425.59     10.40 o 
  -2   6   8        7.36       12.45      2.43 o 
  -1   6   8      115.89      118.71      4.29 o 
   0   6   8       33.59       45.01      3.21 o 
   1   6   8       12.57       13.85      3.04 o 
   2   6   8        7.00        6.10      2.15 o 
   3   6   8      369.14      336.79     11.35 o 
   4   6   8      358.83      344.92     28.36 o 
   5   6   8      373.36      345.79     27.89 o 
   6   6   8        4.50        8.51      4.25 o 
   7   6   8        3.49        4.57      3.50 o 
   8   6   8       28.68       34.84      9.93 o 
  -9   7   8        3.88       -0.95      6.14 o 
  -8   7   8      132.20      113.22      9.69 o 
  -7   7   8      540.28      499.13     16.67 o 
  -6   7   8     1298.03     1224.04     26.38 o 
  -5   7   8      326.37      311.80     27.18 o 
  -4   7   8        0.58        1.18      2.67 o 
  -3   7   8     2253.44     2229.32     35.84 o 
  -2   7   8      975.52      917.61     16.29 o 
  -1   7   8       86.53       87.94      5.69 o 
   0   7   8      550.20      550.66     15.76 o 
   1   7   8      997.87      954.59     13.93 o 
   2   7   8        4.64       16.15      3.83 o 
   3   7   8        1.42        7.09      3.34 o 
   4   7   8      955.77      997.38     22.52 o 
   5   7   8       20.54       17.51      4.64 o 
   6   7   8        6.34        7.18      6.62 o 
   7   7   8       22.53       27.90      5.68 o 
  -7   8   8       82.76       60.11     16.31 o 
  -6   8   8        0.07       -0.59      3.29 o 
  -5   8   8       48.53       49.18     10.16 o 
  -4   8   8       66.12       73.82     17.25 o 
  -3   8   8        0.07       -2.36      2.36 o 
  -2   8   8       19.45       11.24      8.98 o 
  -1   8   8       15.48       10.17      2.98 o 
   0   8   8       34.24       47.21      4.62 o 
   1   8   8      109.40      114.72      9.02 o 
   2   8   8      158.16      155.35      8.51 o 
   3   8   8       48.09       53.52      6.25 o 
   4   8   8       89.16      108.96      8.81 o 
   5   8   8      108.63      129.33     10.01 o 
   6   8   8       37.04       47.37      6.92 o 
  -5   9   8      140.47      139.18     10.77 o 
  -4   9   8        0.48       -1.80      4.25 o 
  -3   9   8       14.01        5.47      3.75 o 
  -2   9   8      526.69      570.02     27.65 o 
  -1   9   8       45.56       44.85     16.31 o 
   0   9   8       29.16       28.65      5.67 o 
   1   9   8       37.85       31.07      6.85 o 
   2   9   8      478.69      492.54     17.21 o 
   3   9   8       23.12       46.27      6.59 o 
   4   9   8      122.93      144.75     10.83 o 
   5   9   8       56.33       49.52     10.87 o 
  -3  10   8        7.41        7.56      5.67 o 
   2  10   8       48.10       32.62      9.93 o 
 -11   1   9        6.99       -0.39      3.83 o 
 -10   1   9      318.99      302.48     11.86 o 
  -9   1   9      346.12      361.10      9.80 o 
  -8   1   9      716.85      727.62     11.30 o 
  -7   1   9      274.97      269.02      5.40 o 
  -6   1   9     2222.69     2290.35     17.15 o 
  -5   1   9     1436.68     1355.66     12.45 o 
  -4   1   9      889.68      864.96      8.72 o 
  -3   1   9     7148.10     7443.26     48.13 o 
  -2   1   9    16892.86    17253.46    115.88 o 
  -1   1   9      325.58      348.98      4.54 o 
   0   1   9      993.52     1059.99     10.13 o 
   1   1   9      393.88      355.48      7.13 o 
   2   1   9     7069.41     7155.38     53.37 o 
   3   1   9      325.48      380.33      6.54 o 
   4   1   9     2291.03     2225.85     19.06 o 
   5   1   9     1987.15     2126.40     19.13 o 
   6   1   9     1599.38     1606.36     27.56 o 
   7   1   9      744.61      696.80     10.08 o 
   8   1   9       43.67       47.94      4.98 o 
   9   1   9       42.61       42.05      5.45 o 
  10   1   9        0.68        1.93      2.50 o 
  11   1   9      209.79      272.08     13.53 o 
 -11   2   9        0.02        1.15      4.49 o 
 -10   2   9      150.74      154.91     10.16 o 
  -9   2   9      343.76      373.02     10.26 o 
  -8   2   9       14.50       11.69      2.18 o 
  -7   2   9     1210.40     1194.68     15.10 o 
  -6   2   9     1848.72     1774.86     18.81 o 
  -5   2   9      254.17      255.06      5.73 o 
  -4   2   9     1654.49     1773.90     16.35 o 
  -3   2   9     8388.76     8664.21     55.57 o 
  -2   2   9     1908.87     1916.08     14.67 o 
  -1   2   9      222.89      210.18      5.55 o 
   0   2   9     1286.18     1250.45     13.90 o 
   1   2   9      194.55      161.47      4.37 o 
   2   2   9      477.94      552.13     10.83 o 
   3   2   9     1319.97     1424.12     14.96 o 
   4   2   9      209.05      185.14      4.43 o 
   5   2   9       78.44       65.47      3.34 o 
   6   2   9        6.10        5.03      1.64 o 
   7   2   9     1095.75     1033.04     12.76 o 
   8   2   9      165.45      186.56      7.72 o 
   9   2   9       76.67       51.14      5.08 o 
  10   2   9        0.43        1.92      4.24 o 
  11   2   9       95.26       77.49      9.69 o 
 -11   3   9      130.66      121.35     10.64 o 
 -10   3   9      115.59      120.75      6.36 o 
  -9   3   9      593.97      598.43     13.44 o 
  -8   3   9        2.81        6.02      2.09 o 
  -7   3   9       53.62       60.18      3.98 o 
  -6   3   9     1320.20     1347.77     16.36 o 
  -5   3   9      708.89      676.77     11.81 o 
  -4   3   9     1782.57     1718.51     20.73 o 
  -3   3   9      132.17      168.22      3.27 o 
  -2   3   9     3328.11     3360.49     31.84 o 
  -1   3   9     1174.39     1318.12     12.60 o 
   0   3   9        0.19        2.74      1.13 o 
   1   3   9      496.65      489.85      7.27 o 
   2   3   9      489.52      479.94      7.49 o 
   3   3   9     1084.93     1154.29     13.44 o 
   4   3   9      830.10      882.31     13.41 o 
   5   3   9       59.40       66.66      4.30 o 
   6   3   9       62.47       58.78      4.26 o 
   7   3   9        1.13       -2.27      2.27 o 
   8   3   9       52.49       63.82      7.33 o 
   9   3   9      217.52      263.62     11.83 o 
  10   3   9        0.51        1.73      3.50 o 
  11   3   9       25.88       17.49      6.62 o 
 -11   4   9       17.81       13.83      4.00 o 
 -10   4   9      129.36      140.83      9.91 o 
  -9   4   9      636.89      591.10     13.63 o 
  -8   4   9      158.68      161.86      6.91 o 
  -7   4   9      679.33      656.48     16.19 o 
  -6   4   9      252.50      250.21      9.34 o 
  -5   4   9     1583.54     1620.89     26.24 o 
  -4   4   9        5.35        1.20      1.82 o 
  -3   4   9     1122.48     1023.51     17.19 o 
  -2   4   9       17.79       16.25      1.64 o 
  -1   4   9     1508.58     1450.43     14.96 o 
   0   4   9       70.64       81.14      5.31 o 
   1   4   9     3376.93     3401.39     33.36 o 
   2   4   9      394.43      467.98      9.06 o 
   3   4   9      494.28      477.51      9.78 o 
   4   4   9       17.16       15.58      2.35 o 
   5   4   9     1261.57     1283.05     24.04 o 
   6   4   9       73.99       62.23      8.51 o 
   7   4   9      774.30      682.97     18.16 o 
   8   4   9      387.17      398.11     22.22 o 
   9   4   9       19.70       23.05     12.05 o 
  10   4   9       12.53        3.52      3.50 o 
 -11   5   9      110.21      113.70     10.19 o 
 -10   5   9        3.23        0.72      2.90 o 
  -9   5   9       66.23       66.14      5.88 o 
  -8   5   9        8.84       11.92      3.75 o 
  -7   5   9       15.10       18.91      4.17 o 
  -6   5   9      198.16      214.95     13.24 o 
  -5   5   9       50.64       44.99      5.01 o 
  -4   5   9        7.77        4.25      2.34 o 
  -3   5   9      193.86      232.67     12.56 o 
  -2   5   9      189.31      161.21      8.03 o 
  -1   5   9        1.92        1.92      1.19 o 
   0   5   9      245.01      276.65      6.81 o 
   1   5   9      193.81      189.11      5.72 o 
   2   5   9       20.10        8.18      3.31 o 
   3   5   9      152.49      177.86      5.91 o 
   4   5   9      662.40      634.03     25.53 o 
   5   5   9        0.05       -2.07      2.15 o 
   6   5   9        7.99        2.36      4.96 o 
   7   5   9       51.09       53.79      7.56 o 
   8   5   9       92.08       94.31      8.85 o 
   9   5   9      240.61      218.43     25.29 o 
 -10   6   9       37.65       41.73      5.52 o 
  -9   6   9      736.73      756.06     24.12 o 
  -8   6   9      422.21      450.82     15.52 o 
  -7   6   9      156.96      150.91      9.36 o 
  -6   6   9      194.91      189.97     10.40 o 
  -5   6   9     5464.21     5183.41     65.75 o 
  -4   6   9     2661.64     2527.16     38.37 o 
  -3   6   9       73.47       61.70      5.79 o 
  -2   6   9       12.30       15.27      2.63 o 
  -1   6   9     1792.09     1720.23     19.07 o 
   0   6   9     2330.85     2271.79     23.16 o 
   1   6   9      600.21      594.64     11.47 o 
   2   6   9      960.54      919.59     14.84 o 
   3   6   9      408.81      396.81     22.45 o 
   4   6   9        0.15        1.65      2.67 o 
   5   6   9     1470.51     1443.25     28.02 o 
   6   6   9        9.85        6.85      6.38 o 
   7   6   9       85.74       84.18      8.18 o 
   8   6   9        4.81        4.23      4.02 o 
  -9   7   9        5.06        0.00      5.67 o 
  -8   7   9      341.15      354.25     14.33 o 
  -7   7   9     1033.70      965.80     23.72 o 
  -6   7   9        0.09       -3.20      3.31 o 
  -5   7   9      548.80      555.16     16.52 o 
  -4   7   9      145.96      166.65     12.53 o 
  -3   7   9        2.05        1.84      2.71 o 
  -2   7   9      251.91      244.80     14.65 o 
  -1   7   9      301.26      296.01      8.77 o 
   0   7   9     1021.76     1030.08     17.18 o 
   1   7   9      169.52      195.84      6.05 o 
   2   7   9      362.58      296.40     21.03 o 
   3   7   9      236.37      222.41     14.42 o 
   4   7   9       82.15       74.32      7.13 o 
   5   7   9        3.97        0.00      6.14 o 
   6   7   9       71.51       62.56      7.33 o 
   7   7   9       63.19       54.55     15.84 o 
  -7   8   9       43.90       30.76      6.18 o 
  -6   8   9      856.19      800.26     21.88 o 
  -5   8   9      210.99      234.29     11.68 o 
  -4   8   9      115.29      124.18      9.52 o 
  -3   8   9      114.21      108.73      8.61 o 
  -2   8   9       83.78       83.60      7.47 o 
  -1   8   9      647.54      635.44     17.23 o 
   0   8   9       38.50       38.35      4.30 o 
   1   8   9      541.57      535.09     18.91 o 
   2   8   9      145.10      131.95      7.15 o 
   3   8   9      274.90      280.93     11.58 o 
   4   8   9       14.87        9.39      3.97 o 
   5   8   9       16.36       21.28      5.44 o 
   6   8   9       57.35       61.22      7.51 o 
  -5   9   9      172.43      211.08     11.78 o 
  -4   9   9      365.59      383.46     15.14 o 
  -3   9   9      153.08      166.79     10.34 o 
  -2   9   9      297.85      326.50     13.39 o 
  -1   9   9        4.21        2.68      3.50 o 
   0   9   9      267.19      280.78     18.91 o 
   1   9   9       39.19       49.48      7.09 o 
   2   9   9        2.19        1.19      4.17 o 
   3   9   9      384.07      333.76     12.80 o 
   4   9   9      586.05      604.14     18.83 o 
  -3  10   9       85.99       70.90     10.87 o 
 -12   0  10       33.61       53.89     10.40 o 
 -11   0  10       37.03       29.78      8.51 o 
 -10   0  10      109.72      105.41     12.29 o 
  -9   0  10     2162.72     2056.21     46.80 o 
  -8   0  10        7.48       10.40      4.25 o 
  -7   0  10       76.09       54.76      3.59 o 
  -6   0  10     1299.64     1400.19     16.98 o 
  -5   0  10     4666.52     5036.75     44.97 o 
  -4   0  10     4826.72     4905.39     43.06 o 
  -3   0  10      787.25      894.11     10.42 o 
  -2   0  10     1814.85     1842.89     21.69 o 
  -1   0  10    12962.36    13316.82    129.35 o 
   0   0  10      219.31      188.75      4.16 o 
   1   0  10     1060.58     1103.08     12.10 o 
   2   0  10      125.46       62.79      6.85 o 
   3   0  10     9168.90     9703.23    101.35 o 
   4   0  10      880.88      892.85     16.48 o 
   5   0  10       57.11       44.64      4.64 o 
   6   0  10      567.99      627.20     12.80 o 
   7   0  10     1057.57      994.45     20.30 o 
   8   0  10      498.51      444.66     22.93 o 
   9   0  10      102.20      102.06     18.67 o 
  10   0  10       17.41       39.71      8.98 o 
 -12   1  10        0.06        3.54      6.62 o 
 -11   1  10       92.09       95.51      8.52 o 
 -10   1  10       27.40       21.53      4.84 o 
  -9   1  10      374.70      338.97     12.20 o 
  -8   1  10        2.78        1.43      1.74 o 
  -7   1  10      173.92      200.87      5.49 o 
  -6   1  10       18.44       22.69      1.62 o 
  -5   1  10     1736.89     1796.10     18.61 o 
  -4   1  10       98.82       86.80      3.18 o 
  -3   1  10      313.09      288.39      4.42 o 
  -2   1  10      383.31      359.88      4.80 o 
  -1   1  10       32.87       32.17      1.50 o 
   0   1  10       19.59       14.79      1.39 o 
   1   1  10      483.92      451.59      7.46 o 
   2   1  10      130.43      138.29      5.46 o 
   3   1  10      171.17      164.14      5.29 o 
   4   1  10       46.29       42.59      3.36 o 
   5   1  10      177.39      164.57      4.41 o 
   6   1  10        6.92        9.51      1.80 o 
   7   1  10       30.67       15.45      2.17 o 
   8   1  10      634.83      607.73      9.97 o 
   9   1  10        0.47       -0.57      2.15 o 
  10   1  10       32.56       36.55      5.65 o 
 -12   2  10        5.42       10.05      5.17 o 
 -11   2  10      598.11      598.33     17.88 o 
 -10   2  10      860.70      866.51     21.06 o 
  -9   2  10       22.60       22.83      2.97 o 
  -8   2  10      143.65      146.96      5.27 o 
  -7   2  10      825.92      817.15     12.01 o 
  -6   2  10      995.85     1063.56     13.55 o 
  -5   2  10       52.38       48.66      4.50 o 
  -4   2  10      512.90      540.60      6.76 o 
  -3   2  10     1410.83     1458.94     17.32 o 
  -2   2  10      216.35      276.56      4.90 o 
  -1   2  10      239.63      289.71      4.60 o 
   0   2  10       93.85       75.46      2.90 o 
   1   2  10       39.03       44.98      2.81 o 
   2   2  10     1489.56     1418.28     16.82 o 
   3   2  10     1145.30     1205.34     13.61 o 
   4   2  10      448.26      425.72     10.65 o 
   5   2  10      489.27      521.76      8.17 o 
   6   2  10        3.01        4.20      1.64 o 
   7   2  10       47.95       55.55      4.86 o 
   8   2  10      170.10      154.41     13.63 o 
   9   2  10      508.81      525.48     15.75 o 
  10   2  10        0.04        4.08      3.19 o 
  11   2  10        6.27        8.51      6.14 o 
 -11   3  10       73.12       87.69     13.71 o 
 -10   3  10       81.99       78.55      6.19 o 
  -9   3  10      100.04       86.41      5.24 o 
  -8   3  10      161.86      155.80      8.46 o 
  -7   3  10       46.88       36.89      3.34 o 
  -6   3  10      134.48      155.32      5.13 o 
  -5   3  10        0.05        3.51      1.67 o 
  -4   3  10       24.35       24.07      4.02 o 
  -3   3  10      162.40      158.77      5.15 o 
  -2   3  10       58.41       36.06      2.03 o 
  -1   3  10      372.23      385.68      6.78 o 
   0   3  10      112.38      129.22      3.48 o 
   1   3  10     2775.69     2738.27     23.81 o 
   2   3  10       84.89       69.18      4.84 o 
   3   3  10        1.02        0.05      1.02 o 
   4   3  10     1856.23     1837.25     22.23 o 
   5   3  10      693.04      669.12     15.09 o 
   6   3  10     1511.14     1384.02     19.59 o 
   7   3  10      116.08      123.06      8.85 o 
   8   3  10     2885.03     2761.43     43.36 o 
   9   3  10       63.92       47.45      6.25 o 
  10   3  10      187.86      213.77     11.44 o 
  11   3  10        0.01       -1.42      4.25 o 
 -11   4  10      129.07      137.17     10.16 o 
 -10   4  10      105.41      114.86      7.45 o 
  -9   4  10      243.14      267.77      8.13 o 
  -8   4  10        2.49        3.64      2.11 o 
  -7   4  10      487.52      446.05     10.37 o 
  -6   4  10      223.15      221.94     14.65 o 
  -5   4  10      297.04      314.10     10.19 o 
  -4   4  10      472.12      501.00     12.53 o 
  -3   4  10     1013.33     1094.17     20.92 o 
  -2   4  10       48.71       52.39      2.79 o 
  -1   4  10       43.46       57.68      2.80 o 
   0   4  10      576.04      631.25     10.09 o 
   1   4  10      148.29      159.83      5.09 o 
   2   4  10      225.31      260.10      6.71 o 
   3   4  10      241.78      238.05      6.67 o 
   4   4  10      609.47      604.20     11.40 o 
   5   4  10     1086.33     1053.74     16.32 o 
   6   4  10        6.13       13.79      3.63 o 
   7   4  10      569.55      578.31     17.96 o 
   8   4  10       16.01       13.67      4.17 o 
   9   4  10      226.96      238.19     11.98 o 
  10   4  10       31.25       46.80      9.45 o 
 -11   5  10        1.92        7.46      5.20 o 
 -10   5  10      128.86      125.26     10.03 o 
  -9   5  10      235.95      237.82      9.09 o 
  -8   5  10      325.23      336.37     13.19 o 
  -7   5  10       20.63       18.29      4.49 o 
  -6   5  10      137.28      142.72     21.98 o 
  -5   5  10      860.68      806.42     18.04 o 
  -4   5  10        0.15       -0.87      3.78 o 
  -3   5  10      317.13      322.23     16.07 o 
  -2   5  10       16.01       10.35      2.08 o 
  -1   5  10     1294.91     1245.20     14.37 o 
   0   5  10      132.85      151.31      5.17 o 
   1   5  10       28.44       32.19      2.98 o 
   2   5  10      320.53      319.56     13.25 o 
   3   5  10      633.90      586.58     11.25 o 
   4   5  10      161.74      181.25      8.52 o 
   5   5  10       29.21       44.16     10.16 o 
   6   5  10     1015.13      996.30     22.70 o 
   7   5  10       54.62       46.94      6.32 o 
   8   5  10        0.47       -2.57      2.79 o 
   9   5  10      146.95      139.88     11.16 o 
 -10   6  10       73.65       87.42     15.60 o 
  -9   6  10      461.88      441.41     20.30 o 
  -8   6  10        0.41       -0.50      6.38 o 
  -7   6  10       80.28       79.80      7.51 o 
  -6   6  10       82.12      100.23      8.02 o 
  -5   6  10      157.74      181.83      9.19 o 
  -4   6  10      231.13      216.86      9.68 o 
  -3   6  10       71.73       68.95      6.32 o 
  -2   6  10     1259.10     1261.25     23.48 o 
  -1   6  10      131.20      124.81      5.42 o 
   0   6  10       25.84       24.09      2.58 o 
   1   6  10      405.11      375.93      9.06 o 
   2   6  10      171.01      170.56      6.23 o 
   3   6  10      185.08      143.12      7.67 o 
   4   6  10       72.29       62.35     11.58 o 
   5   6  10       41.72       48.17      5.99 o 
   6   6  10        5.39        2.16      3.06 o 
   7   6  10      170.12      161.18     11.36 o 
   8   6  10       54.50       57.42      7.51 o 
  -9   7  10        1.38       -1.42      6.62 o 
  -8   7  10      153.15      184.17     10.63 o 
  -7   7  10      146.82      130.60      9.96 o 
  -6   7  10      441.82      427.16     49.63 o 
  -5   7  10      409.23      423.78     14.51 o 
  -4   7  10        8.45       11.21      4.25 o 
  -3   7  10      152.53      146.77     12.53 o 
  -2   7  10      197.45      205.16     10.64 o 
  -1   7  10     1298.30     1277.36     25.29 o 
   0   7  10      220.05      219.72      7.58 o 
   1   7  10       25.92       22.63      3.09 o 
   2   7  10      798.22      740.28     17.68 o 
   3   7  10      359.68      396.56     13.17 o 
   4   7  10       18.15       22.11      4.64 o 
   5   7  10        7.29       10.68      4.09 o 
   6   7  10      615.34      669.77     19.69 o 
   7   7  10      218.60      240.71     16.31 o 
  -7   8  10      652.11      641.18     20.20 o 
  -6   8  10      334.12      304.09     13.69 o 
  -5   8  10        9.66       12.23      4.09 o 
  -4   8  10       31.71       46.20     10.40 o 
  -3   8  10       96.94      100.21      8.48 o 
  -2   8  10       28.30       23.75      4.64 o 
  -1   8  10       64.68       73.55      7.04 o 
   0   8  10      174.40      168.24      8.86 o 
   1   8  10      116.56      108.89      9.02 o 
   2   8  10       96.78      109.38      8.52 o 
   3   8  10        4.20        4.64      3.63 o 
   4   8  10       35.93       24.15     11.34 o 
   5   8  10      559.18      633.41     19.38 o 
   6   8  10        0.27       -1.98      3.50 o 
  -5   9  10        5.55        2.66      7.33 o 
  -4   9  10      364.13      384.10     15.14 o 
  -3   9  10      152.43      133.42     10.30 o 
  -2   9  10        0.03        1.87      3.06 o 
  -1   9  10        4.17        0.57      4.25 o 
   0   9  10       20.49       19.38      7.09 o 
   1   9  10       69.24       56.72     10.87 o 
   2   9  10      234.84      228.96     12.03 o 
   3   9  10      389.05      382.04     12.24 o 
   4   9  10       22.31        9.30      4.43 o 
  -3  10  10        2.97        3.78      4.73 o 
 -12   1  11      144.02      172.61     24.58 o 
 -11   1  11      118.17      127.44      9.69 o 
 -10   1  11      156.99      140.40     19.38 o 
  -9   1  11      178.20      176.80      9.02 o 
  -8   1  11     1143.71     1108.22     17.14 o 
  -7   1  11     2357.17     2410.55     23.75 o 
  -6   1  11      356.93      434.42     10.71 o 
  -5   1  11     2930.02     2923.01     25.68 o 
  -4   1  11     4323.16     4617.47     32.29 o 
  -3   1  11     2035.19     2201.11     17.24 o 
  -2   1  11       31.31       22.18      1.50 o 
  -1   1  11      457.04      440.83      5.10 o 
   0   1  11    12154.62    12303.15     85.94 o 
   1   1  11       79.87      109.20      2.92 o 
   2   1  11     5241.17     5373.90     42.16 o 
   3   1  11        7.23        4.05      1.23 o 
   4   1  11      142.42      110.61      3.97 o 
   5   1  11      592.54      612.14      8.96 o 
   6   1  11      547.15      543.34      8.82 o 
   7   1  11      398.24      382.30      6.90 o 
   8   1  11       56.33       43.62      4.76 o 
   9   1  11       10.07       16.91      4.26 o 
  10   1  11       30.42       30.42      4.48 o 
 -12   2  11      141.14      150.94     11.19 o 
 -11   2  11       39.29       57.85      7.56 o 
 -10   2  11        4.77        4.49      3.68 o 
  -9   2  11      567.36      575.13     12.75 o 
  -8   2  11      330.51      329.04      7.68 o 
  -7   2  11      501.54      534.25      9.63 o 
  -6   2  11       67.79       67.89      3.73 o 
  -5   2  11     1573.31     1672.32     17.75 o 
  -4   2  11      513.21      492.22      6.58 o 
  -3   2  11       77.47       68.15      2.66 o 
  -2   2  11        1.02        0.63      0.92 o 
  -1   2  11     1698.58     1775.10     15.81 o 
   0   2  11     3160.00     3325.47     31.10 o 
   1   2  11      652.55      706.49     10.36 o 
   2   2  11       32.25       37.07      2.88 o 
   3   2  11     2422.15     2317.08     22.01 o 
   4   2  11      440.67      441.60      7.27 o 
   5   2  11      140.91      128.72      5.52 o 
   6   2  11      750.87      726.96     10.58 o 
   7   2  11      455.48      473.97     13.45 o 
   8   2  11        2.96        5.94      2.70 o 
   9   2  11        6.55        5.35      2.98 o 
  10   2  11       71.50       79.56      6.75 o 
  11   2  11       10.06       12.76      6.62 o 
 -12   3  11        2.46        8.73      5.32 o 
 -11   3  11       53.71       36.75      6.46 o 
 -10   3  11      155.67      144.82      7.99 o 
  -9   3  11      345.33      342.44      8.82 o 
  -8   3  11        1.35        1.28      1.93 o 
  -7   3  11       33.48       30.45      3.10 o 
  -6   3  11       54.75       60.96      3.93 o 
  -5   3  11      467.26      473.71      9.90 o 
  -4   3  11        4.72        7.52      2.08 o 
  -3   3  11      217.42      179.50      5.80 o 
  -2   3  11      309.37      349.22      6.37 o 
  -1   3  11      662.44      739.47     10.21 o 
   0   3  11      499.67      502.25     10.30 o 
   1   3  11     1644.77     1754.19     26.19 o 
   2   3  11      427.21      414.13      7.20 o 
   3   3  11      400.15      457.96      8.00 o 
   4   3  11     1012.64     1060.84     13.70 o 
   5   3  11      505.11      490.33     13.18 o 
   6   3  11       44.12       27.26      3.37 o 
   7   3  11      462.04      522.85     15.60 o 
   8   3  11      936.24      911.36     22.13 o 
   9   3  11      202.82      208.68     10.97 o 
  10   3  11        5.47        7.13      4.09 o 
 -11   4  11       14.07       11.34      6.62 o 
 -10   4  11       37.81       38.97      4.93 o 
  -9   4  11        7.28        6.62      2.68 o 
  -8   4  11       32.19       31.48      6.43 o 
  -7   4  11      824.35      757.31     12.81 o 
  -6   4  11      614.20      618.38     19.63 o 
  -5   4  11        2.11       10.93      2.67 o 
  -4   4  11     1900.15     1823.27     52.47 o 
  -3   4  11      351.60      335.07      9.86 o 
  -2   4  11     3025.46     2938.84     22.44 o 
  -1   4  11     2841.05     2811.39     26.40 o 
   0   4  11       19.30       36.48      2.53 o 
   1   4  11     3939.95     3983.66     33.38 o 
   2   4  11      182.31      199.54      5.99 o 
   3   4  11      711.48      683.94     11.93 o 
   4   4  11       22.86       17.91      3.55 o 
   5   4  11      544.55      550.85     13.89 o 
   6   4  11        0.62        5.35      3.16 o 
   7   4  11       40.45       42.70     10.87 o 
   8   4  11       17.10       38.60     11.58 o 
   9   4  11        2.71        4.85      3.97 o 
  10   4  11       61.33       64.76     10.87 o 
 -11   5  11        3.90        1.34      4.09 o 
 -10   5  11      116.54      126.06      8.07 o 
  -9   5  11       85.68       75.14      7.91 o 
  -8   5  11       24.24       31.47      4.28 o 
  -7   5  11       48.11       46.88      5.65 o 
  -6   5  11      139.76      141.38     11.82 o 
  -5   5  11       68.35       62.52      6.02 o 
  -4   5  11      911.65      889.42     18.88 o 
  -3   5  11       29.15       35.88      4.50 o 
  -2   5  11       87.64       72.43      5.84 o 
  -1   5  11        2.37       11.53      1.77 o 
   0   5  11       34.39       36.28      3.18 o 
   1   5  11      104.66      122.80      4.90 o 
   2   5  11       12.28       12.93      2.26 o 
   3   5  11        1.11        1.16      1.77 o 
   4   5  11       26.22       34.59      3.54 o 
   5   5  11      242.71      249.94     10.49 o 
   6   5  11      266.75      269.63     26.94 o 
   7   5  11      287.08      317.12     14.18 o 
   8   5  11       54.60       32.53      5.84 o 
   9   5  11      214.62      242.35     12.69 o 
 -10   6  11      283.88      345.59     20.09 o 
  -9   6  11      340.07      336.15     19.74 o 
  -8   6  11      371.26      379.75     25.53 o 
  -7   6  11      764.14      781.88     20.22 o 
  -6   6  11      834.30      892.36     45.85 o 
  -5   6  11       33.07       35.64      6.85 o 
  -4   6  11      183.12      196.17      9.01 o 
  -3   6  11     3677.77     3503.30     59.56 o 
  -2   6  11     2377.65     2252.78     34.68 o 
  -1   6  11      744.40      704.10     16.62 o 
   0   6  11       33.14       20.16      2.70 o 
   1   6  11     1607.97     1604.94     21.09 o 
   2   6  11     1041.65     1053.17     23.62 o 
   3   6  11       52.06       58.25      5.84 o 
   4   6  11      299.40      277.88     11.16 o 
   5   6  11     1285.90     1304.96     29.31 o 
   6   6  11       44.24       43.93      6.18 o 
   7   6  11        3.19        1.42      4.96 o 
   8   6  11        0.26       -0.52      4.02 o 
  -9   7  11        0.39       -5.20      5.20 o 
  -8   7  11      372.41      354.94     28.36 o 
  -7   7  11      187.46      218.77     11.35 o 
  -6   7  11      245.98      273.12     20.09 o 
  -5   7  11      436.58      434.00     14.85 o 
  -4   7  11       18.11       20.90      4.35 o 
  -3   7  11       77.08       75.13      6.85 o 
  -2   7  11        0.03       -2.00      2.00 o 
  -1   7  11       82.86       71.08     14.42 o 
   0   7  11      265.00      276.83     12.18 o 
   1   7  11      112.44      114.35      5.92 o 
   2   7  11      404.44      473.21     31.91 o 
   3   7  11       82.99       90.13      7.67 o 
   4   7  11      251.20      272.36     11.68 o 
   5   7  11       97.76      102.07      9.01 o 
   6   7  11      295.64      368.26     14.85 o 
   7   7  11        0.06        1.62      4.73 o 
  -7   8  11      605.41      581.88     27.89 o 
  -6   8  11     1158.36     1128.92     26.87 o 
  -5   8  11      160.68      154.37     11.16 o 
  -4   8  11       48.71       37.16     11.34 o 
  -3   8  11      185.85      195.44     10.09 o 
  -2   8  11      393.30      402.03     14.06 o 
  -1   8  11        8.68       11.94      3.83 o 
   0   8  11      202.10      152.34     21.27 o 
   1   8  11      593.35      640.02     26.94 o 
   2   8  11      226.91      226.83     10.35 o 
   3   8  11      440.25      449.47     31.91 o 
   4   8  11       79.61       81.97      8.18 o 
   5   8  11      120.11      140.50     10.77 o 
   6   8  11       84.02       43.49      9.93 o 
  -5   9  11      180.88      185.77     17.02 o 
  -4   9  11       50.26       46.61      6.92 o 
  -3   9  11       65.27       63.27      7.47 o 
  -2   9  11      407.87      408.52     14.94 o 
  -1   9  11       80.59       89.70      8.34 o 
   0   9  11      189.01      193.80     16.07 o 
   1   9  11      219.45      216.97     16.54 o 
   2   9  11       18.03       26.00      8.51 o 
   3   9  11      351.54      332.34     17.25 o 
   4   9  11      221.04      219.65     11.64 o 
 -12   0  12      407.55      436.77     22.69 o 
 -11   0  12      272.59      304.89     18.43 o 
 -10   0  12      173.23      130.94     13.71 o 
  -9   0  12       42.93       38.29      7.56 o 
  -8   0  12     3119.53     3203.90     63.34 o 
  -7   0  12      690.95      715.57     14.76 o 
  -6   0  12       37.06       61.65      7.33 o 
  -5   0  12      203.89      208.40      5.11 o 
  -4   0  12     3686.51     3872.64     35.25 o 
  -3   0  12     3703.88     3860.68     36.38 o 
  -2   0  12       26.98       24.11      3.78 o 
  -1   0  12      329.74      467.32     22.93 o 
   0   0  12      604.13      630.65      8.77 o 
   1   0  12      301.56      325.16      5.83 o 
   2   0  12       53.04       24.06      2.83 o 
   3   0  12       89.79      101.03      9.69 o 
   4   0  12     1351.25     1186.19     24.82 o 
   5   0  12        0.08       -1.13      1.57 o 
   6   0  12      773.77      775.05     13.93 o 
   7   0  12     4156.90     4040.82     43.09 o 
   8   0  12        0.90        0.94      2.23 o 
   9   0  12      302.57      332.77     19.85 o 
  10   0  12       21.79       31.20      8.51 o 
 -12   1  12        3.00       -0.55      4.31 o 
 -11   1  12       66.70       50.59      6.85 o 
 -10   1  12      340.10      340.47     13.04 o 
  -9   1  12      904.95      884.67     20.72 o 
  -8   1  12        2.76        1.73      2.23 o 
  -7   1  12      373.44      381.20      9.10 o 
  -6   1  12      226.75      233.76      4.74 o 
  -5   1  12       98.18      114.29      3.89 o 
  -4   1  12      697.79      755.59      9.53 o 
  -3   1  12      907.94     1014.18      9.91 o 
  -2   1  12      523.39      564.51     10.64 o 
  -1   1  12        9.82       17.52      1.36 o 
   0   1  12       15.89       15.15      1.46 o 
   1   1  12       63.11       91.44      2.40 o 
   2   1  12      910.23     1000.58     14.87 o 
   3   1  12      180.83      222.15      5.80 o 
   4   1  12       16.96       17.69      2.08 o 
   5   1  12       74.34       81.91      3.71 o 
   6   1  12      605.80      630.45      9.71 o 
   7   1  12      473.06      464.04      7.82 o 
   8   1  12        2.44       -0.68      1.68 o 
   9   1  12        9.56        8.41      2.85 o 
  10   1  12       79.12       83.04      6.81 o 
 -12   2  12       73.53       86.75      9.19 o 
 -11   2  12       38.34       16.80      7.56 o 
 -10   2  12      194.48      199.98     13.71 o 
  -9   2  12        4.49        1.52      3.37 o 
  -8   2  12      712.08      635.92     13.03 o 
  -7   2  12      212.04      225.22      9.75 o 
  -6   2  12      149.66      140.47      4.72 o 
  -5   2  12      333.35      341.93      6.86 o 
  -4   2  12       13.43       13.14      2.35 o 
  -3   2  12      164.57      190.91      4.36 o 
  -2   2  12     1822.21     1969.87     18.42 o 
  -1   2  12      910.44      983.65     10.43 o 
   0   2  12       49.58       21.66      2.08 o 
   1   2  12     2835.00     3007.30     29.66 o 
   2   2  12      849.46      826.19     12.27 o 
   3   2  12      179.53      191.22      7.00 o 
   4   2  12       23.94       31.43      2.42 o 
   5   2  12      671.58      671.42      9.83 o 
   6   2  12     2699.90     2566.08     23.79 o 
   7   2  12       90.06      107.13      7.49 o 
   8   2  12       19.65       16.73      4.75 o 
   9   2  12      591.17      626.05     15.38 o 
  10   2  12      171.89      199.80      9.64 o 
  11   2  12       44.11       43.49      9.45 o 
 -12   3  12       19.72       10.34      8.51 o 
 -11   3  12      438.15      490.18     24.11 o 
 -10   3  12        6.77        8.50      3.45 o 
  -9   3  12     1867.13     1834.87     26.16 o 
  -8   3  12      138.18      132.92      5.73 o 
  -7   3  12      402.97      412.25      8.78 o 
  -6   3  12       76.70       69.79      4.27 o 
  -5   3  12     1040.60     1004.09     15.42 o 
  -4   3  12       80.11       97.20      4.85 o 
  -3   3  12      902.41      873.05     10.72 o 
  -2   3  12       32.78       43.52      4.46 o 
  -1   3  12       97.04      104.28      3.53 o 
   0   3  12      683.80      767.35     11.13 o 
   1   3  12       34.68       36.23      2.58 o 
   2   3  12      159.54      170.16      4.60 o 
   3   3  12       92.85       99.04      3.98 o 
   4   3  12      590.00      601.53      9.88 o 
   5   3  12      447.02      447.38     10.12 o 
   6   3  12     1015.49     1000.27     16.53 o 
   7   3  12       46.27       55.68      6.46 o 
   8   3  12      633.86      630.39     18.16 o 
   9   3  12      131.55      127.59     12.05 o 
  10   3  12       94.28      131.88     14.18 o 
 -11   4  12       18.85       19.36      4.26 o 
 -10   4  12       41.89       49.50      8.72 o 
  -9   4  12       80.62       91.65      5.77 o 
  -8   4  12      174.31      177.65     15.90 o 
  -7   4  12      133.75      115.63      8.05 o 
  -6   4  12      286.16      250.88      8.06 o 
  -5   4  12      192.43      151.53      7.02 o 
  -4   4  12       30.39       31.55      4.01 o 
  -3   4  12      115.53      121.06     13.94 o 
  -2   4  12      275.74      297.97      5.78 o 
  -1   4  12       15.71       15.91      1.98 o 
   0   4  12       52.39       52.69      2.89 o 
   1   4  12      648.61      721.06     13.30 o 
   2   4  12       10.34        5.47      1.52 o 
   3   4  12      347.87      348.62      8.40 o 
   4   4  12      738.49      730.54     13.18 o 
   5   4  12      261.98      289.95      8.34 o 
   6   4  12        7.67        8.58      3.40 o 
   7   4  12       67.60       76.33      7.47 o 
   8   4  12       55.62       51.90      6.85 o 
   9   4  12      114.58      126.56     10.30 o 
 -10   5  12       11.50       14.55      4.64 o 
  -9   5  12      126.06      125.46      7.89 o 
  -8   5  12        0.64        1.51      2.57 o 
  -7   5  12     1287.39     1250.14     25.06 o 
  -6   5  12      101.32       83.48      7.00 o 
  -5   5  12        6.51        3.66      2.49 o 
  -4   5  12     1721.32     1687.28     28.24 o 
  -3   5  12       53.86       47.60      6.14 o 
  -2   5  12        6.93        9.54      2.83 o 
  -1   5  12      932.92      903.58     12.41 o 
   0   5  12      280.70      303.62     11.00 o 
   1   5  12      221.58      201.84      6.28 o 
   2   5  12      211.82      214.00      6.79 o 
   3   5  12     1112.82     1063.53     16.48 o 
   4   5  12     1086.85     1024.06     16.46 o 
   5   5  12      873.05      848.54     26.47 o 
   6   5  12      300.05      315.70     12.69 o 
   7   5  12        3.91       -0.79      2.95 o 
   8   5  12      444.78      518.97     17.68 o 
 -10   6  12       63.33       77.52     12.29 o 
  -9   6  12       13.94       10.96      4.44 o 
  -8   6  12        8.09        8.55      4.17 o 
  -7   6  12        0.02       -2.36      2.36 o 
  -6   6  12        1.50       -2.13      2.67 o 
  -5   6  12      766.74      738.39     18.53 o 
  -4   6  12        0.01        0.13      2.49 o 
  -3   6  12       97.08       78.52      6.80 o 
  -2   6  12      345.10      318.05     11.16 o 
  -1   6  12       85.50       94.08      7.56 o 
   0   6  12       49.00       51.93      4.09 o 
   1   6  12      113.04      131.89      5.62 o 
   2   6  12       66.69       76.39      5.03 o 
   3   6  12      323.76      307.37     11.95 o 
   4   6  12        0.00        3.31      3.31 o 
   5   6  12      127.99      105.00     17.73 o 
   6   6  12      314.18      264.95     12.17 o 
   7   6  12       81.67       99.23     12.53 o 
   8   6  12      164.37      192.39     18.91 o 
  -9   7  12       16.56       18.43      7.56 o 
  -8   7  12      176.66      206.49     11.53 o 
  -7   7  12      184.72      197.66     10.68 o 
  -6   7  12       15.93        9.29      3.75 o 
  -5   7  12       53.68       48.37      6.12 o 
  -4   7  12       24.50       31.07      4.98 o 
  -3   7  12        1.39       -0.95      2.67 o 
  -2   7  12       27.68       22.90      4.43 o 
  -1   7  12        3.44        2.66      2.61 o 
   0   7  12        0.07        4.55      2.61 o 
   1   7  12      413.98      440.94     10.54 o 
   2   7  12      452.15      451.99     13.66 o 
   3   7  12      108.11       90.73     10.16 o 
   4   7  12      194.10      218.70     10.68 o 
   5   7  12      245.61      268.01     12.17 o 
   6   7  12       10.98        8.43      4.09 o 
   7   7  12        3.62        2.84      6.14 o 
  -7   8  12      179.29      159.77     17.02 o 
  -6   8  12       54.60       42.22      6.68 o 
  -5   8  12       62.42       60.23      7.18 o 
  -4   8  12      180.62      203.38     10.77 o 
  -3   8  12       11.64        6.14      3.40 o 
  -2   8  12      216.63      213.56     10.56 o 
  -1   8  12        2.66        3.71      3.06 o 
   0   8  12       13.08       16.48      4.09 o 
   1   8  12       26.81       20.33      7.09 o 
   2   8  12       59.72       72.45      8.98 o 
   3   8  12       29.83       23.24      4.84 o 
   4   8  12      100.21      107.82      9.15 o 
   5   8  12      288.99      282.46     13.12 o 
   6   8  12       72.14       97.85     14.18 o 
  -4   9  12      292.37      303.00     18.43 o 
  -3   9  12       23.72       31.86      5.79 o 
  -2   9  12        1.47        5.91      4.25 o 
  -1   9  12        6.82        0.28      3.29 o 
   0   9  12       20.09       12.29      6.62 o 
   1   9  12        2.61       -4.73      4.73 o 
   2   9  12       26.64       26.00      8.04 o 
   4   9  12       98.30      112.43      9.96 o 
 -12   1  13       88.02       86.86      9.01 o 
 -11   1  13        5.06        3.31      4.35 o 
 -10   1  13      218.56      216.92     10.86 o 
  -9   1  13      622.84      646.13     17.55 o 
  -8   1  13       17.78       11.56      2.69 o 
  -7   1  13     2029.18     2003.92     24.83 o 
  -6   1  13        6.61       12.07      1.78 o 
  -5   1  13      135.27      148.63      3.64 o 
  -4   1  13      760.24      767.01      8.67 o 
  -3   1  13     2034.48     2051.09     23.88 o 
  -2   1  13     1853.11     1998.59     18.97 o 
  -1   1  13     4044.94     4164.93     28.85 o 
   0   1  13      131.82       97.72      3.27 o 
   1   1  13     2594.71     2595.21     19.36 o 
   2   1  13        6.37        2.26      1.52 o 
   3   1  13     2063.21     2091.64     20.95 o 
   4   1  13     1982.04     1918.82     20.45 o 
   5   1  13       19.69       38.50      2.85 o 
   6   1  13      126.68      115.43      4.83 o 
   7   1  13      444.88      435.18      7.65 o 
   8   1  13       43.27       28.42      3.37 o 
   9   1  13      144.69      148.69      8.21 o 
  10   1  13       15.57       11.12      3.67 o 
 -12   2  13       54.47       46.79      7.51 o 
 -11   2  13      265.75      254.84     12.35 o 
 -10   2  13       26.46       21.62     14.42 o 
  -9   2  13       15.74       16.30      4.06 o 
  -8   2  13      843.88      765.23     18.17 o 
  -7   2  13     1546.15     1501.80     21.13 o 
  -6   2  13      840.04      853.12     12.15 o 
  -5   2  13      408.84      411.05      7.67 o 
  -4   2  13     1119.58     1101.72     11.27 o 
  -3   2  13      119.81      118.30      4.22 o 
  -2   2  13     4325.46     4254.76     34.01 o 
  -1   2  13      518.99      532.15      7.11 o 
   0   2  13       25.32       38.24      3.58 o 
   1   2  13     1582.39     1574.14     21.63 o 
   2   2  13     2035.84     1912.02     21.92 o 
   3   2  13      935.63      976.53     14.53 o 
   4   2  13     1101.05     1049.75     13.69 o 
   5   2  13      215.66      218.66      5.54 o 
   6   2  13        3.60        3.08      1.53 o 
   7   2  13      846.92      808.66     13.62 o 
   8   2  13       50.21       47.96      5.09 o 
   9   2  13       46.35       45.89      6.14 o 
  10   2  13       32.75       26.44      5.56 o 
 -12   3  13        0.03        0.47      6.14 o 
 -11   3  13        0.08        6.08      4.54 o 
 -10   3  13      129.17      123.52      8.39 o 
  -9   3  13      239.16      265.26      9.29 o 
  -8   3  13      352.30      342.63      9.96 o 
  -7   3  13     1492.55     1443.87     22.58 o 
  -6   3  13      574.47      569.54     10.19 o 
  -5   3  13      441.73      438.92      8.41 o 
  -4   3  13        2.00        0.34      1.53 o 
  -3   3  13     1117.36     1141.34     13.03 o 
  -2   3  13      276.37      286.09      5.77 o 
  -1   3  13     1172.98     1145.05     14.06 o 
   0   3  13        4.01        5.26      1.44 o 
   1   3  13     1242.19     1232.41     19.71 o 
   2   3  13      116.85       97.76      3.72 o 
   3   3  13      169.27      163.94      4.94 o 
   4   3  13       51.86       54.54      3.55 o 
   5   3  13      143.74      150.02      5.33 o 
   6   3  13       36.76       40.04      3.93 o 
   7   3  13      119.88      121.13      9.01 o 
   8   3  13        0.58        0.24      2.79 o 
   9   3  13      104.52      118.60      9.96 o 
  10   3  13        1.64        0.47      5.20 o 
 -11   4  13      234.26      269.14     28.13 o 
 -10   4  13      322.38      339.35     11.13 o 
  -9   4  13      592.59      609.54     14.53 o 
  -8   4  13      386.41      404.84      9.72 o 
  -7   4  13       51.32       65.40      4.57 o 
  -6   4  13     1608.54     1566.13     22.18 o 
  -5   4  13       47.01       36.63      4.85 o 
  -4   4  13     2002.02     1923.15     29.41 o 
  -3   4  13       28.53       28.54      3.83 o 
  -2   4  13      616.24      574.47      8.55 o 
  -1   4  13      242.70      276.37     10.77 o 
   0   4  13     1561.45     1403.02     15.29 o 
   1   4  13        1.43        1.62      1.57 o 
   2   4  13      139.92      141.60      4.59 o 
   3   4  13       45.70       46.10      3.35 o 
   4   4  13      118.06      132.57      9.20 o 
   5   4  13       61.85       56.76      9.68 o 
   6   4  13      546.67      541.37     16.00 o 
   7   4  13       59.18       52.35     16.07 o 
   8   4  13       58.69       49.15     10.40 o 
   9   4  13        9.73        7.90      4.50 o 
 -10   5  13      527.73      530.03     17.53 o 
  -9   5  13        4.04        6.85      3.18 o 
  -8   5  13       27.30       25.38      4.49 o 
  -7   5  13        1.51       -2.49      2.49 o 
  -6   5  13      146.99      136.80      7.85 o 
  -5   5  13        0.70        5.67      2.67 o 
  -4   5  13       67.68       76.59      6.35 o 
  -3   5  13       30.40       28.02      4.73 o 
  -2   5  13        9.25       16.27      3.34 o 
  -1   5  13      821.99      836.42     13.68 o 
   0   5  13      153.86      160.54      5.54 o 
   1   5  13      130.73      114.00      5.00 o 
   2   5  13      496.98      468.63     21.23 o 
   3   5  13      197.04      195.44      8.53 o 
   4   5  13       75.03       71.94      6.15 o 
   5   5  13      230.56      239.86     14.42 o 
   6   5  13       20.30       17.75      4.31 o 
   7   5  13        4.13        8.04      3.78 o 
   8   5  13       96.97      129.06     10.52 o 
  -9   6  13        1.88        2.72      3.06 o 
  -8   6  13      392.61      410.33     14.87 o 
  -7   6  13      146.85      136.68      9.68 o 
  -6   6  13      231.81      215.97     10.19 o 
  -5   6  13        8.93       11.65      4.49 o 
  -4   6  13      798.29      820.89     19.38 o 
  -3   6  13       83.52       75.49      6.66 o 
  -2   6  13       19.86       17.04      3.78 o 
  -1   6  13      583.67      560.25     15.00 o 
   0   6  13     4865.68     4749.36     56.79 o 
   1   6  13       46.62       45.08      3.91 o 
   2   6  13        3.88        4.93      2.07 o 
   3   6  13     1456.67     1478.43     21.37 o 
   4   6  13      982.22     1050.77     23.03 o 
   5   6  13      438.61      464.75     15.36 o 
   6   6  13        4.89       16.81      4.73 o 
   7   6  13     1092.73     1123.19     26.87 o 
  -9   7  13        0.17        0.47      5.67 o 
  -8   7  13       34.62       33.06      6.02 o 
  -7   7  13        6.96        2.51      3.75 o 
  -6   7  13      101.01      107.77      9.01 o 
  -5   7  13      709.66      704.34     32.14 o 
  -4   7  13      811.03      788.33     20.02 o 
  -3   7  13      868.54      868.87     20.84 o 
  -2   7  13       44.95       55.56     10.16 o 
  -1   7  13      238.53      236.67     10.30 o 
   0   7  13      170.88      168.50      8.61 o 
   1   7  13      319.24      328.96     19.38 o 
   2   7  13      492.23      539.87     34.27 o 
   3   7  13       64.67       53.42      6.85 o 
   4   7  13       38.07       29.57      5.22 o 
   5   7  13        4.24        2.71      3.63 o 
   6   7  13       56.31       49.46      8.98 o 
   7   7  13       22.92       14.65      8.04 o 
  -7   8  13       34.41       36.87      9.45 o 
  -6   8  13      120.72      102.79      9.68 o 
  -5   8  13        6.97        6.38      4.25 o 
  -4   8  13      698.87      738.58     20.65 o 
  -3   8  13        0.79       -0.06      2.71 o 
  -2   8  13      291.70      310.21     12.58 o 
  -1   8  13        0.41        2.36      3.06 o 
   0   8  13      553.79      569.12     16.76 o 
   1   8  13       21.43       27.89      7.56 o 
   2   8  13       12.33        5.20      4.25 o 
   3   8  13     1083.55     1118.39     34.03 o 
   4   8  13      290.97      287.30     14.89 o 
   5   8  13       28.93       30.80      6.18 o 
  -4   9  13      423.86      432.51     22.22 o 
  -3   9  13      219.70      244.01     12.11 o 
  -2   9  13        1.10        2.43      3.50 o 
  -1   9  13      182.66      199.48     11.58 o 
   0   9  13      145.03      151.73     16.54 o 
   1   9  13      267.13      281.25     19.38 o 
   4   9  13        1.75        5.20      5.20 o 
 -11   0  14      151.62      147.01     15.13 o 
 -10   0  14      641.67      676.89     26.47 o 
  -9   0  14      154.98      154.10     12.29 o 
  -8   0  14      377.77      419.28     19.38 o 
  -7   0  14      301.05      314.10      9.65 o 
  -6   0  14      863.21      822.43     16.00 o 
  -5   0  14     1154.62     1216.41     19.92 o 
  -4   0  14     2965.83     2940.14     36.87 o 
  -3   0  14    10680.52    11006.61     90.50 o 
  -2   0  14     2013.24     1975.35     26.07 o 
  -1   0  14        2.09       12.29      2.84 o 
   0   0  14     1724.11     1907.52     24.29 o 
   1   0  14       46.36       38.14      2.40 o 
   2   0  14      963.06      941.75     24.11 o 
   3   0  14      144.41      135.36      6.18 o 
   4   0  14     2159.55     2176.12     31.89 o 
   5   0  14      653.62      584.61     14.66 o 
   6   0  14       98.53       85.56     10.40 o 
   7   0  14      378.67      358.78     10.02 o 
   8   0  14      610.96      680.29     14.65 o 
   9   0  14       31.65       32.27      5.51 o 
  10   0  14        0.27       -1.89      5.20 o 
 -12   1  14        6.86        3.90      4.84 o 
 -11   1  14       18.85       11.56      4.84 o 
 -10   1  14       44.36       29.50      5.35 o 
  -9   1  14       38.24       37.43     10.40 o 
  -8   1  14       11.48        9.60      3.42 o 
  -7   1  14       70.24       64.15      4.78 o 
  -6   1  14      602.28      622.84     11.73 o 
  -5   1  14        0.01       -0.37      1.15 o 
  -4   1  14       36.70       47.39      2.43 o 
  -3   1  14      208.41      177.38      3.78 o 
  -2   1  14        0.73        1.84      1.11 o 
  -1   1  14      374.78      429.37      5.64 o 
   0   1  14     2814.37     2835.87     21.14 o 
   1   1  14     1625.92     1763.61     14.50 o 
   2   1  14      448.76      515.96      8.33 o 
   3   1  14      491.36      517.39      8.79 o 
   4   1  14       38.42       38.42      3.06 o 
   5   1  14     1018.51      969.54     16.20 o 
   6   1  14      704.04      659.37     13.57 o 
   7   1  14     1130.29     1092.29     16.55 o 
   8   1  14       65.81       68.68      5.71 o 
   9   1  14        0.00       -0.56      2.50 o 
  10   1  14       18.01       20.48      4.16 o 
 -12   2  14       62.37       67.62      8.34 o 
 -11   2  14       12.32       12.76      5.01 o 
 -10   2  14      370.54      378.69     14.36 o 
  -9   2  14       14.87       10.80      3.09 o 
  -8   2  14       53.62       45.92      4.45 o 
  -7   2  14      195.18      204.43      7.29 o 
  -6   2  14      607.56      567.69      9.59 o 
  -5   2  14      295.41      306.62      7.85 o 
  -4   2  14      145.25      135.89      3.65 o 
  -3   2  14      717.78      699.67      8.47 o 
  -2   2  14      197.63      258.79      6.31 o 
  -1   2  14      855.65      846.26      9.76 o 
   0   2  14       80.17       87.21      3.40 o 
   1   2  14       61.31       54.68      3.48 o 
   2   2  14       65.33       60.89      3.99 o 
   3   2  14        8.56        9.87      1.99 o 
   4   2  14       92.85      118.96      4.59 o 
   5   2  14      200.37      197.38      6.64 o 
   6   2  14      471.53      464.55      8.69 o 
   7   2  14       56.18       54.91      4.53 o 
   8   2  14      439.79      475.35     13.06 o 
   9   2  14        9.98       17.75      3.95 o 
  10   2  14        2.87       -3.31      4.25 o 
 -11   3  14      684.15      704.72     33.56 o 
 -10   3  14       62.70       54.99      6.50 o 
  -9   3  14      325.71      328.57     10.48 o 
  -8   3  14        0.49        0.00      4.57 o 
  -7   3  14       74.80       91.25      5.11 o 
  -6   3  14        9.86        4.09      1.96 o 
  -5   3  14        0.04        0.85      1.56 o 
  -4   3  14      443.06      437.75      9.44 o 
  -3   3  14      536.05      540.14      9.55 o 
  -2   3  14      349.76      314.99      6.25 o 
  -1   3  14        7.88        9.24      3.07 o 
   0   3  14     1595.59     1605.20     18.88 o 
   1   3  14      414.68      440.93     15.17 o 
   2   3  14      139.28      126.01      4.23 o 
   3   3  14      488.29      463.24      8.56 o 
   4   3  14     1319.25     1255.54     15.97 o 
   5   3  14       25.44       13.93      2.46 o 
   6   3  14       57.33       55.40      4.62 o 
   7   3  14      733.79      723.12     19.20 o 
   8   3  14      121.72      140.87     10.16 o 
   9   3  14      105.15       88.85      8.81 o 
 -11   4  14        7.33        7.19      3.47 o 
 -10   4  14        5.35        3.53      3.09 o 
  -9   4  14       55.39       52.37      5.37 o 
  -8   4  14        8.01        6.57      2.98 o 
  -7   4  14       28.84       24.26      3.14 o 
  -6   4  14      511.62      511.51     10.20 o 
  -5   4  14        2.31        1.32      1.92 o 
  -4   4  14       21.14       13.50      4.49 o 
  -3   4  14     1328.16     1297.96     22.56 o 
  -2   4  14     2688.65     2793.26     28.66 o 
  -1   4  14      121.27      114.34      4.53 o 
   0   4  14      552.60      522.13      8.36 o 
   1   4  14      441.20      453.86      8.62 o 
   2   4  14      618.43      633.86     10.15 o 
   3   4  14       98.35      101.95      5.12 o 
   4   4  14      616.82      607.89     18.38 o 
   5   4  14     1123.75     1074.09     17.62 o 
   6   4  14       81.01       86.29      7.67 o 
   7   4  14      197.13      199.10     10.35 o 
   8   4  14      481.94      521.92     17.49 o 
   9   4  14        0.01       -0.21      3.63 o 
 -10   5  14        4.46       -2.90      3.40 o 
  -9   5  14      331.15      331.82     13.51 o 
  -8   5  14      268.05      277.75      9.63 o 
  -7   5  14      283.49      279.31     11.19 o 
  -6   5  14       24.42       38.12      5.01 o 
  -5   5  14       15.63       11.82      3.16 o 
  -4   5  14        9.32        6.67      2.83 o 
  -3   5  14      161.31      154.48      9.22 o 
  -2   5  14      372.00      357.28     11.19 o 
  -1   5  14       62.52       69.41      4.58 o 
   0   5  14      128.88      133.92      7.80 o 
   1   5  14      249.50      244.30      8.67 o 
   2   5  14        7.36       11.09      2.46 o 
   3   5  14      723.82      704.62     21.88 o 
   4   5  14        3.98        4.62      2.26 o 
   5   5  14      674.14      689.38     18.37 o 
   6   5  14       63.55       70.63      7.35 o 
   7   5  14       78.84       79.11      8.18 o 
   8   5  14       33.93       33.44      9.69 o 
  -9   6  14        7.07        5.20      4.01 o 
  -8   6  14       69.53       78.31      6.55 o 
  -7   6  14      192.01      159.43     23.16 o 
  -6   6  14        3.81        7.18      3.50 o 
  -5   6  14       90.51      101.68      8.02 o 
  -4   6  14       31.64       29.40      8.51 o 
  -3   6  14       14.99        8.14      2.95 o 
  -2   6  14       15.77       15.66      3.68 o 
  -1   6  14       81.66      103.18     11.82 o 
   0   6  14       80.13       89.29      6.51 o 
   1   6  14      243.79      236.18      9.02 o 
   2   6  14      918.28      905.22     15.71 o 
   3   6  14      449.87      433.42     10.80 o 
   4   6  14      159.04      145.57      9.15 o 
   5   6  14        3.92        5.91      3.68 o 
   6   6  14        6.53       12.33      4.19 o 
   7   6  14        0.85       -1.23      3.75 o 
  -9   7  14      185.33      194.28     18.91 o 
  -8   7  14       41.97       25.05      8.51 o 
  -7   7  14      239.08      248.60     12.20 o 
  -6   7  14      456.33      449.25     20.09 o 
  -5   7  14      441.13      448.20     15.36 o 
  -4   7  14        1.45        2.13      3.01 o 
  -3   7  14        0.03        0.58      2.71 o 
  -2   7  14     1387.39     1358.66     27.02 o 
  -1   7  14      267.00      260.54     13.71 o 
   0   7  14        1.67        0.32      3.31 o 
   1   7  14     2196.64     2112.64     40.42 o 
   2   7  14      231.12      237.76     14.18 o 
   3   7  14       39.32       35.61      5.35 o 
   4   7  14        2.44        3.21      4.02 o 
   5   7  14      646.33      653.12     19.20 o 
   6   7  14      242.79      244.26     14.18 o 
  -7   8  14       17.47        8.51      7.09 o 
  -6   8  14      210.51      279.42     16.78 o 
  -5   8  14       63.86       61.20      8.04 o 
  -4   8  14        3.23       -0.76      4.96 o 
  -3   8  14      149.12      152.06     12.53 o 
  -2   8  14       95.04      106.98      8.98 o 
  -1   8  14       77.88       79.72     12.05 o 
   0   8  14       14.83       13.71      3.85 o 
   1   8  14      185.90      176.79     17.02 o 
   3   8  14       14.68       19.85      6.62 o 
   4   8  14      176.67      185.40     11.23 o 
   5   8  14       69.25       63.61      7.94 o 
  -4   9  14       59.18       39.23      8.51 o 
  -3   9  14      389.53      384.59     15.28 o 
  -2   9  14        1.72        0.45      3.22 o 
  -1   9  14        1.32       -0.12      3.29 o 
   0   9  14       26.95       35.45      8.98 o 
   1   9  14       74.83       55.78     10.87 o 
 -12   1  15       11.82       12.50      5.45 o 
 -11   1  15       64.48       51.82      7.13 o 
 -10   1  15      249.94      255.00     11.86 o 
  -9   1  15       84.25       86.27      8.02 o 
  -8   1  15     1560.95     1470.13     21.38 o 
  -7   1  15      112.62      116.84     10.05 o 
  -6   1  15     2398.35     2322.59     27.49 o 
  -5   1  15     5902.50     6026.56     60.11 o 
  -4   1  15      309.75      312.73      6.32 o 
  -3   1  15      902.39      947.49     10.05 o 
  -2   1  15      199.55      215.32      4.95 o 
  -1   1  15       75.12       42.59      2.58 o 
   0   1  15      167.04      135.62      3.25 o 
   1   1  15     2508.41     2665.58     20.23 o 
   2   1  15     1116.17     1114.62     13.53 o 
   3   1  15      356.11      350.75      9.22 o 
   4   1  15     1011.44      981.60     13.63 o 
   5   1  15      842.03      763.57     15.11 o 
   6   1  15      165.27      186.60      5.59 o 
   7   1  15      293.05      296.94      8.33 o 
   8   1  15       38.80       30.81      2.87 o 
   9   1  15        7.11        9.23      3.40 o 
  10   1  15        0.60        2.84      4.73 o 
 -11   2  15      147.02      164.60     14.65 o 
 -10   2  15      113.16      115.07      9.52 o 
  -9   2  15        1.28        0.33      2.48 o 
  -8   2  15      571.26      562.20     12.75 o 
  -7   2  15      314.86      314.31      9.13 o 
  -6   2  15       95.93       78.55      6.78 o 
  -5   2  15      312.22      310.88      6.77 o 
  -4   2  15      591.05      609.57      8.12 o 
  -3   2  15       25.97       30.53      2.15 o 
  -2   2  15      147.47      128.92      3.98 o 
  -1   2  15      827.19      792.28     11.89 o 
   0   2  15       98.15       99.07      3.31 o 
   1   2  15       24.54       27.64      3.96 o 
   2   2  15      569.57      554.27     10.37 o 
   3   2  15     1236.30     1168.11     19.74 o 
   4   2  15      972.10      932.30     13.35 o 
   5   2  15       28.49       20.46      2.32 o 
   6   2  15      114.35      107.24      6.09 o 
   7   2  15       61.84       55.90      3.82 o 
   8   2  15        0.14        1.18      2.57 o 
   9   2  15       27.51       26.39      4.42 o 
  10   2  15       41.37       46.80      9.45 o 
 -11   3  15       46.13       49.81      9.22 o 
 -10   3  15       22.12       15.97      8.00 o 
  -9   3  15        3.04        0.64      2.81 o 
  -8   3  15       20.60       22.49      3.68 o 
  -7   3  15      853.25      798.64     15.41 o 
  -6   3  15      446.01      422.37      9.89 o 
  -5   3  15      244.68      244.63      7.58 o 
  -4   3  15       27.78       28.19      3.13 o 
  -3   3  15      792.12      755.50     10.41 o 
  -2   3  15      198.31      232.02      6.53 o 
  -1   3  15       12.99       14.84      2.49 o 
   0   3  15      776.99      822.92     12.27 o 
   1   3  15      193.19      178.14      5.61 o 
   2   3  15        0.51       -0.63      1.36 o 
   3   3  15     2150.63     2199.05     23.95 o 
   4   3  15        2.50        2.16      1.63 o 
   5   3  15      188.54      189.41      6.09 o 
   6   3  15       48.02       50.13      4.53 o 
   7   3  15        6.52        9.69      4.02 o 
   8   3  15       16.70       24.26      5.44 o 
   9   3  15        0.78       -0.07      3.40 o 
 -10   4  15      123.04      110.87      7.78 o 
  -9   4  15      878.98      840.59     17.49 o 
  -8   4  15       51.53       68.00      8.01 o 
  -7   4  15      260.86      269.85      7.69 o 
  -6   4  15      257.19      247.47      7.11 o 
  -5   4  15      204.57      229.38      7.71 o 
  -4   4  15      241.32      242.16      8.85 o 
  -3   4  15     1258.01     1252.18     22.23 o 
  -2   4  15     1028.43      966.84     18.88 o 
  -1   4  15      302.04      300.07      7.24 o 
   0   4  15     2698.53     2747.99     29.64 o 
   1   4  15      109.97      113.29      7.23 o 
   2   4  15     1067.88     1012.97     16.51 o 
   3   4  15      165.08      160.69      5.36 o 
   4   4  15      710.93      695.60     11.83 o 
   5   4  15      566.75      532.31     12.08 o 
   6   4  15       39.42       42.97      6.02 o 
   7   4  15        2.09       -0.83      2.83 o 
   8   4  15        1.10        0.64      3.29 o 
 -10   5  15       15.26        7.58      7.56 o 
  -9   5  15      332.01      309.10     13.24 o 
  -8   5  15      235.40      231.37     11.01 o 
  -7   5  15        0.24       -2.26      2.26 o 
  -6   5  15      284.90      253.01     17.96 o 
  -5   5  15      134.03      111.37      8.51 o 
  -4   5  15      102.40      112.93      7.85 o 
  -3   5  15        2.55        0.25      4.02 o 
  -2   5  15      248.83      251.98     16.54 o 
  -1   5  15      273.48      264.58      7.07 o 
   0   5  15     1618.88     1640.71     21.07 o 
   1   5  15      107.09      116.86      7.33 o 
   2   5  15       65.40       61.78      4.54 o 
   3   5  15      644.61      653.34     13.06 o 
   4   5  15       50.31       51.87      4.99 o 
   5   5  15       59.39       57.09      6.46 o 
   6   5  15       47.98       54.81      6.80 o 
   7   5  15       20.50       27.02      5.35 o 
   8   5  15        0.20       -1.54      3.85 o 
  -9   6  15      195.21      214.69     11.68 o 
  -8   6  15       62.81       52.68      5.49 o 
  -7   6  15      491.27      471.76     15.71 o 
  -6   6  15      525.53      525.59     16.21 o 
  -5   6  15      595.62      571.50     16.37 o 
  -4   6  15      199.75      190.72      9.19 o 
  -3   6  15      805.31      825.62     19.53 o 
  -2   6  15      960.85      964.42     21.05 o 
  -1   6  15      150.29      123.44      7.72 o 
   0   6  15      203.50      194.36      8.14 o 
   1   6  15       52.61       50.19      5.91 o 
   2   6  15     1077.05     1079.02     21.38 o 
   3   6  15      170.90      175.99      7.05 o 
   4   6  15      609.11      619.51     17.37 o 
   5   6  15      426.21      372.46     14.33 o 
   6   6  15      184.53      194.92     10.86 o 
   7   6  15        2.93        0.97      3.75 o 
  -8   7  15       48.22       55.30     10.87 o 
  -7   7  15      344.37      349.58     21.27 o 
  -6   7  15      279.15      304.65     13.04 o 
  -5   7  15        0.49        4.96      3.34 o 
  -4   7  15       61.22       62.83      7.00 o 
  -3   7  15      256.71      281.12     11.83 o 
  -2   7  15        0.90        2.75      2.83 o 
  -1   7  15       97.97       96.84      7.81 o 
   0   7  15       18.89       12.28      6.38 o 
   1   7  15      104.55      100.18      7.35 o 
   2   7  15      100.80       93.57      7.35 o 
   3   7  15        6.68       12.76      4.73 o 
   4   7  15      118.42      123.53      9.62 o 
   5   7  15        0.10        1.18      3.50 o 
   6   7  15       13.60       13.24      5.01 o 
  -6   8  15       61.14       54.83     11.34 o 
  -5   8  15       49.11       50.11      7.00 o 
  -4   8  15       54.92       56.72      7.13 o 
  -3   8  15        3.08        0.40      3.29 o 
  -2   8  15      636.21      652.55     30.02 o 
  -1   8  15       69.69       75.20     13.24 o 
   0   8  15        2.03        0.47      3.29 o 
   1   8  15        0.02        0.95      5.20 o 
   3   8  15       13.51        5.20      5.20 o 
   4   8  15      184.28      170.17     16.07 o 
   5   8  15      172.49      198.06     19.38 o 
  -3   9  15       94.87       92.65     12.29 o 
  -2   9  15      110.48      112.90      9.82 o 
  -1   9  15      192.55      192.93     12.05 o 
 -11   0  16       38.02       35.92      8.98 o 
 -10   0  16      483.55      476.47     22.69 o 
  -9   0  16      742.99      711.40     26.94 o 
  -8   0  16      503.66      546.43     22.69 o 
  -7   0  16      349.81      344.59     17.02 o 
  -6   0  16       56.82       66.11     13.24 o 
  -5   0  16      192.97      211.23      7.81 o 
  -4   0  16      760.50      912.21     16.82 o 
  -3   0  16        0.71       -1.21      2.36 o 
  -2   0  16     4064.50     4006.86     46.46 o 
  -1   0  16      173.57      163.97      5.99 o 
   0   0  16      301.99      333.10     13.94 o 
   1   0  16      295.63      251.24      5.55 o 
   2   0  16       86.58      109.47      5.68 o 
   3   0  16       54.15       86.74     16.31 o 
   4   0  16      758.08      733.02     16.37 o 
   5   0  16     2533.98     2526.27     37.55 o 
   6   0  16      204.33      215.35      9.62 o 
   7   0  16      124.38       98.32      6.48 o 
   8   0  16      742.42      755.27     16.02 o 
   9   0  16       61.29       58.63      8.58 o 
 -11   1  16       11.71        7.28      4.64 o 
 -10   1  16       45.09       38.36      6.18 o 
  -9   1  16       66.55       61.03      6.85 o 
  -8   1  16        4.01        3.50      2.29 o 
  -7   1  16      354.83      365.04      9.57 o 
  -6   1  16      589.73      548.17     11.50 o 
  -5   1  16       73.17       78.47      3.77 o 
  -4   1  16       10.95       13.17      2.00 o 
  -3   1  16       62.09       78.26      4.52 o 
  -2   1  16      526.79      546.73      8.27 o 
  -1   1  16       16.14       14.43      1.84 o 
   0   1  16      104.74      112.35      3.06 o 
   1   1  16        0.29        0.24      1.02 o 
   2   1  16     1510.39     1413.40     18.55 o 
   3   1  16      345.77      324.46      7.20 o 
   4   1  16        0.11       -1.32      1.32 o 
   5   1  16      183.95      159.21      9.76 o 
   6   1  16      165.16      159.41      5.25 o 
   7   1  16       12.61       14.26      2.41 o 
   8   1  16        0.03        2.10      1.67 o 
   9   1  16       46.09       52.17      5.72 o 
  10   1  16       50.43       43.01      9.45 o 
 -11   2  16      255.53      271.55     13.20 o 
 -10   2  16       44.92       44.65      6.85 o 
  -9   2  16       20.53       24.03      3.84 o 
  -8   2  16       92.72       88.78      5.95 o 
  -7   2  16      103.13      104.88      6.16 o 
  -6   2  16      370.80      390.46      9.77 o 
  -5   2  16        0.96        2.04      1.71 o 
  -4   2  16      883.24      862.39     10.19 o 
  -3   2  16      400.65      407.80      6.65 o 
  -2   2  16      608.30      556.43     12.62 o 
  -1   2  16     1575.97     1622.90     16.76 o 
   0   2  16        8.78        8.46      1.76 o 
   1   2  16     1067.70     1028.11     14.62 o 
   2   2  16     1064.97     1055.16     15.55 o 
   3   2  16      543.90      526.46     10.72 o 
   4   2  16      831.41      794.47     17.34 o 
   5   2  16       30.01       29.36      5.39 o 
   6   2  16        7.74       18.43      2.46 o 
   7   2  16      183.03      187.71      6.94 o 
   8   2  16       23.38       20.94      3.98 o 
   9   2  16       91.31       90.48      7.36 o 
 -11   3  16        1.16       -1.12      4.73 o 
 -10   3  16       71.33       80.78      6.54 o 
  -9   3  16       17.23       16.39      3.61 o 
  -8   3  16      609.90      564.28     13.30 o 
  -7   3  16      249.76      204.05      9.84 o 
  -6   3  16       89.26       81.70      5.64 o 
  -5   3  16       43.77       34.49      3.07 o 
  -4   3  16      109.58       99.94      4.98 o 
  -3   3  16       68.05       89.12      3.96 o 
  -2   3  16     6405.41     6544.74     52.26 o 
  -1   3  16      635.10      652.08     14.42 o 
   0   3  16       77.84       70.08      5.17 o 
   1   3  16      223.20      252.54      6.79 o 
   2   3  16      966.64      939.42     17.88 o 
   3   3  16       14.95       14.01      2.21 o 
   4   3  16      223.85      214.23      6.82 o 
   5   3  16      622.86      567.87     11.51 o 
   6   3  16        5.36        4.65      1.98 o 
   7   3  16        7.37        1.79      2.95 o 
   8   3  16       30.06       39.43      8.27 o 
   9   3  16       56.90       64.74      7.72 o 
 -10   4  16       26.26       21.34      4.35 o 
  -9   4  16      185.29      195.50      9.20 o 
  -8   4  16      182.74      199.96      8.40 o 
  -7   4  16      108.47      112.11      8.93 o 
  -6   4  16      122.48      123.35      5.81 o 
  -5   4  16      118.76      127.70      6.13 o 
  -4   4  16       95.68       83.80      6.35 o 
  -3   4  16      143.14      137.79     16.54 o 
  -2   4  16      468.50      440.41     11.06 o 
  -1   4  16       52.91       59.56      7.56 o 
   0   4  16        3.48        7.06      1.87 o 
   1   4  16      183.55      218.66      6.91 o 
   2   4  16      194.43      190.25      5.87 o 
   3   4  16      390.49      382.70      8.32 o 
   4   4  16       51.83       48.49      3.89 o 
   5   4  16       37.27       39.69      4.24 o 
   6   4  16      156.15      151.10     13.71 o 
   7   4  16        5.29        3.78      4.96 o 
   8   4  16       63.63       54.64      7.18 o 
 -10   5  16      148.21      121.01     13.24 o 
  -9   5  16       56.71       51.56     10.40 o 
  -8   5  16       27.73       23.62      4.77 o 
  -7   5  16        0.16        0.59      2.35 o 
  -6   5  16      567.27      549.25     15.54 o 
  -5   5  16      663.47      689.65     17.21 o 
  -4   5  16       94.06       88.48      7.00 o 
  -3   5  16     1106.85     1113.84     22.23 o 
  -2   5  16       68.08       77.43      6.51 o 
  -1   5  16       81.75       69.84      4.42 o 
   0   5  16     2100.10     2036.48     24.73 o 
   1   5  16      641.25      637.41     12.37 o 
   2   5  16      619.04      614.77     13.53 o 
   3   5  16       82.18       85.01      5.61 o 
   4   5  16      906.74      953.41     31.09 o 
   5   5  16        7.46        8.43      7.33 o 
   6   5  16        9.90       13.14      4.02 o 
   7   5  16      245.69      271.15     12.84 o 
   8   5  16      103.64       98.79     14.65 o 
  -8   6  16        0.32       -1.24      3.31 o 
  -7   6  16       13.70       14.22      4.31 o 
  -6   6  16       11.73        9.31      3.83 o 
  -5   6  16      338.06      316.82     12.20 o 
  -4   6  16      734.17      779.77     20.33 o 
  -3   6  16      303.79      301.50     11.50 o 
  -2   6  16       67.49       65.79      6.32 o 
  -1   6  16       18.45       13.92      3.63 o 
   0   6  16       51.99       48.33      5.01 o 
   1   6  16       71.03       75.89      6.35 o 
   2   6  16        8.04        7.51      7.09 o 
   3   6  16       54.01       51.25      5.17 o 
   4   6  16      191.33      180.38     12.05 o 
   5   6  16       42.65       46.84      6.59 o 
   6   6  16       58.97       63.80      7.60 o 
   7   6  16        1.23        0.47      6.14 o 
  -8   7  16       15.19        1.89      6.14 o 
  -7   7  16       25.78       29.09      5.51 o 
  -6   7  16       53.13       57.27      7.56 o 
  -5   7  16       60.44       60.48      8.98 o 
  -4   7  16       25.56       35.33      9.93 o 
  -3   7  16       92.88      123.56     13.47 o 
  -2   7  16       63.30       67.02      7.00 o 
  -1   7  16       21.25       29.96      7.33 o 
   0   7  16        3.56        4.85      3.16 o 
   1   7  16        6.27        5.91      3.01 o 
   2   7  16       86.65       87.18      7.35 o 
   3   7  16      372.20      404.15     19.85 o 
   4   7  16      113.77      124.32     13.71 o 
   5   7  16       28.62       28.50      5.65 o 
   6   7  16        4.70        8.04      7.09 o 
  -6   8  16       15.09       16.54      7.56 o 
  -5   8  16      667.00      672.86     20.36 o 
  -4   8  16       26.99       36.91     11.34 o 
  -3   8  16      220.43      213.69     11.16 o 
  -2   8  16       46.36       40.85      6.12 o 
  -1   8  16      153.91      193.58     22.22 o 
   0   8  16       71.61       87.99     15.60 o 
   1   8  16       37.13       33.09      8.98 o 
   3   8  16       22.11       26.94      7.09 o 
   4   8  16       65.33       75.16     11.34 o 
  -2   9  16        2.30       10.87      6.14 o 
  -1   9  16       19.04       26.47      7.09 o 
 -11   1  17       67.21       75.70     14.65 o 
 -10   1  17      159.90      160.25     18.43 o 
  -9   1  17       34.22       24.56      5.17 o 
  -8   1  17     1475.15     1510.04     36.16 o 
  -7   1  17      612.11      556.84     12.16 o 
  -6   1  17       71.76       79.46      5.06 o 
  -5   1  17        3.68        8.61      1.75 o 
  -4   1  17     2001.71     2065.19     20.81 o 
  -3   1  17     1095.57     1148.21     16.16 o 
  -2   1  17      258.70      285.84      5.97 o 
  -1   1  17       53.65       45.64      3.14 o 
   0   1  17      163.03      159.69      3.82 o 
   1   1  17       81.37       87.85      4.38 o 
   2   1  17      362.75      362.88      8.45 o 
   3   1  17      583.60      561.15      9.81 o 
   4   1  17        2.88        4.42      1.66 o 
   5   1  17     1826.21     1760.03     21.23 o 
   6   1  17      360.64      368.96      8.04 o 
   7   1  17       62.83       65.17      4.27 o 
   8   1  17       94.20       99.03      4.84 o 
   9   1  17      154.14      143.28      9.02 o 
 -11   2  17        9.97        9.94      6.85 o 
 -10   2  17      163.78      131.76     13.94 o 
  -9   2  17        9.56       10.98      5.44 o 
  -8   2  17        2.20        7.67      2.81 o 
  -7   2  17      233.15      211.83      7.69 o 
  -6   2  17      903.32      867.59     15.52 o 
  -5   2  17      161.77      180.26      6.54 o 
  -4   2  17      280.35      244.29      5.96 o 
  -3   2  17     1031.21      997.39     11.15 o 
  -2   2  17       90.22      108.08      4.01 o 
  -1   2  17        0.76       -0.01      1.15 o 
   0   2  17     1714.44     1658.97     24.02 o 
   1   2  17       10.37       13.64      1.80 o 
   2   2  17      134.79      125.82      8.60 o 
   3   2  17       87.28       77.45      4.82 o 
   4   2  17      256.13      266.58      9.86 o 
   5   2  17       10.19       12.31      2.33 o 
   6   2  17      107.42      100.04      5.03 o 
   7   2  17       75.31       69.33      4.49 o 
   8   2  17       59.23       71.48      6.54 o 
   9   2  17        2.71        8.13      3.54 o 
 -10   3  17       22.68       17.18      5.32 o 
  -9   3  17      234.45      228.27      8.97 o 
  -8   3  17        5.83        2.57      2.75 o 
  -7   3  17       47.89       50.50      4.87 o 
  -6   3  17     1437.45     1379.82     21.07 o 
  -5   3  17      175.49      186.69     11.14 o 
  -4   3  17      712.36      672.83     10.88 o 
  -3   3  17      991.29      993.16     16.03 o 
  -2   3  17      472.79      456.42      9.52 o 
  -1   3  17      639.96      696.33     24.11 o 
   0   3  17      248.07      231.48     16.54 o 
   1   3  17       47.35       45.43      4.58 o 
   2   3  17      115.82      113.14      7.09 o 
   3   3  17      647.00      638.09     10.91 o 
   4   3  17      295.44      270.31      8.60 o 
   5   3  17      247.85      251.78      7.28 o 
   6   3  17       93.40       93.67      5.48 o 
   7   3  17       27.12       21.75      4.77 o 
   8   3  17      288.16      282.12     26.47 o 
 -10   4  17       37.13       39.59      5.31 o 
  -9   4  17      280.46      277.80     10.28 o 
  -8   4  17      589.67      557.29     13.90 o 
  -7   4  17      774.96      819.05     16.62 o 
  -6   4  17      140.13      143.96      7.28 o 
  -5   4  17      813.94      829.65     13.26 o 
  -4   4  17      142.54      140.32     13.71 o 
  -3   4  17        1.38       -0.24      2.01 o 
  -2   4  17       21.77       13.69      2.34 o 
  -1   4  17       47.14       52.94      7.09 o 
   0   4  17      461.53      447.85      9.72 o 
   1   4  17      108.85      119.04      5.27 o 
   2   4  17      247.72      228.71      8.87 o 
   3   4  17      101.56       94.97      5.06 o 
   4   4  17       37.27       31.91      3.36 o 
   5   4  17        8.28       12.35      2.81 o 
   6   4  17       42.74       40.74      6.02 o 
   7   4  17        1.82        5.34      3.97 o 
   8   4  17       30.69       31.23      6.12 o 
 -10   5  17       14.58        9.45      6.14 o 
  -9   5  17       41.18       30.87      5.65 o 
  -8   5  17       25.85       25.57      6.62 o 
  -7   5  17        9.92        7.07      3.29 o 
  -6   5  17      191.77      208.53      9.68 o 
  -5   5  17       48.85       37.02      5.17 o 
  -4   5  17       35.60       29.78      4.68 o 
  -3   5  17      276.61      280.47     10.52 o 
  -2   5  17       28.84       31.17      4.50 o 
  -1   5  17      652.98      665.97     12.21 o 
   0   5  17      379.20      378.06     14.39 o 
   1   5  17      101.18      106.52      6.76 o 
   2   5  17      206.55      207.93      7.27 o 
   3   5  17      200.28      200.73     13.63 o 
   4   5  17      249.70      263.01      8.77 o 
   5   5  17       12.92       14.89      4.35 o 
   6   5  17        3.50        5.47      3.50 o 
   7   5  17        7.55        9.09      4.17 o 
  -8   6  17      145.60      147.40     11.34 o 
  -7   6  17      134.85      111.99     11.82 o 
  -6   6  17        0.07        3.13      3.16 o 
  -5   6  17      731.74      706.89     18.88 o 
  -4   6  17       64.64       59.13      6.62 o 
  -3   6  17       11.10        2.78      6.62 o 
  -2   6  17       64.60       61.11      6.32 o 
  -1   6  17      327.70      328.43     12.02 o 
   0   6  17       94.66       91.00      7.02 o 
   1   6  17       54.10       47.57      5.32 o 
   2   6  17     1209.48     1159.86     23.06 o 
   3   6  17       19.56       25.20      4.35 o 
   4   6  17        2.00        1.47      3.55 o 
   5   6  17       45.73       38.20      7.56 o 
   6   6  17      757.98      858.01     32.85 o 
   7   6  17       11.58       22.22      8.98 o 
  -7   7  17       16.23       17.21      4.98 o 
  -6   7  17       13.29       15.60      4.68 o 
  -5   7  17      339.20      398.29     36.63 o 
  -4   7  17        8.35        6.14      3.78 o 
  -3   7  17      297.22      316.89     12.69 o 
  -2   7  17      126.52      120.91     18.67 o 
  -1   7  17       31.18       33.03      6.85 o 
   0   7  17      129.07      135.26      9.42 o 
   1   7  17        2.95        0.71      2.67 o 
   2   7  17      311.48      313.40     22.22 o 
   3   7  17      449.35      488.76     22.22 o 
   4   7  17       44.61       62.87      9.93 o 
   5   7  17       27.53       11.34      6.14 o 
  -6   8  17       64.56       55.30     10.87 o 
  -5   8  17      405.10      404.87     30.02 o 
  -4   8  17        2.25        3.45      3.75 o 
  -3   8  17      103.96      130.53     10.87 o 
  -2   8  17       72.16       78.74     15.84 o 
  -1   8  17       99.79      101.50      9.08 o 
   0   8  17       55.09       45.38      6.32 o 
   1   8  17       29.09       30.25      8.51 o 
   3   8  17        7.65        4.25      4.73 o 
   4   8  17      243.81      293.07     18.43 o 
  -1   9  17       12.07        6.62      5.67 o 
 -11   0  18      258.38      259.03     18.43 o 
 -10   0  18      389.64      397.06     21.27 o 
  -9   0  18     1177.22     1119.81     35.45 o 
  -8   0  18      268.71      300.63     17.02 o 
  -7   0  18      297.87      295.90     16.07 o 
  -6   0  18      426.84      418.62     11.91 o 
  -5   0  18     3022.74     2891.81     38.52 o 
  -4   0  18     1206.24     1192.46     27.65 o 
  -3   0  18      242.82      245.29      8.18 o 
  -2   0  18     1970.84     2027.89     28.40 o 
  -1   0  18      321.41      305.77      8.61 o 
   0   0  18     3518.70     3459.28     41.11 o 
   1   0  18      192.45      205.02      7.47 o 
   2   0  18     1145.58     1115.73     27.42 o 
   3   0  18       69.17       82.54      6.32 o 
   4   0  18      693.96      687.31     16.37 o 
   5   0  18      895.02      818.50     18.86 o 
   6   0  18      122.45      108.56     13.24 o 
   7   0  18       55.93       60.35      5.52 o 
   8   0  18       42.00       26.44      4.21 o 
   9   0  18       68.06       97.04     12.22 o 
 -11   1  18       19.12       11.71      5.17 o 
 -10   1  18       79.36       83.20      8.52 o 
  -9   1  18      634.16      643.14     18.55 o 
  -8   1  18      159.65      144.60      9.86 o 
  -7   1  18       41.93       44.80      4.23 o 
  -6   1  18       20.39       20.25      3.58 o 
  -5   1  18       79.78       77.53      4.15 o 
  -4   1  18      276.24      291.15      6.57 o 
  -3   1  18      493.35      490.00      8.49 o 
  -2   1  18       80.17       79.25      3.89 o 
  -1   1  18      107.53       94.00      4.50 o 
   0   1  18       38.20       40.62      2.81 o 
   1   1  18       25.96       24.20      2.63 o 
   2   1  18      507.39      461.37      9.82 o 
   3   1  18        6.50        2.94      1.60 o 
   4   1  18      140.20      141.46      6.86 o 
   5   1  18      117.61      123.54      5.68 o 
   6   1  18      152.46      168.96      5.63 o 
   7   1  18        0.01        1.19      1.75 o 
   8   1  18        2.65        2.11      1.86 o 
   9   1  18        1.06        2.60      3.68 o 
 -11   2  18      561.05      588.81     19.71 o 
 -10   2  18       12.30        0.83      4.09 o 
  -9   2  18      223.72      253.00     12.03 o 
  -8   2  18      168.12      163.85      7.34 o 
  -7   2  18       32.89       33.95      4.03 o 
  -6   2  18      118.14      117.39      6.54 o 
  -5   2  18       19.86       24.78      3.18 o 
  -4   2  18      771.57      764.69     11.27 o 
  -3   2  18      331.56      302.77      6.65 o 
  -2   2  18      136.29      135.94      4.54 o 
  -1   2  18      263.00      243.11      5.71 o 
   0   2  18     1458.88     1451.51     16.65 o 
   1   2  18       57.63       67.79      6.06 o 
   2   2  18       77.16       86.14      4.78 o 
   3   2  18     1724.43     1701.16     22.65 o 
   4   2  18        1.35       -0.92      1.71 o 
   5   2  18      131.21      142.65      5.83 o 
   6   2  18      189.06      187.26      6.62 o 
   7   2  18        5.12        7.62      2.30 o 
   8   2  18       21.88       10.33      3.49 o 
   9   2  18       26.28       22.22      7.56 o 
 -10   3  18      480.28      463.46     17.04 o 
  -9   3  18        5.34        9.96      3.40 o 
  -8   3  18      271.76      262.07      9.33 o 
  -7   3  18      417.00      443.58     11.57 o 
  -6   3  18      145.28      148.70      7.29 o 
  -5   3  18        6.02        7.05      2.50 o 
  -4   3  18        0.66       -1.21      1.47 o 
  -3   3  18       17.42       17.00      2.17 o 
  -2   3  18      345.18      319.77      7.95 o 
  -1   3  18     2195.57     2107.97     30.55 o 
   0   3  18       16.03       27.01      5.20 o 
   1   3  18     1701.86     1656.31     26.74 o 
   2   3  18        8.48       12.97      2.95 o 
   3   3  18     1268.33     1145.58     16.85 o 
   4   3  18      498.64      457.08      9.49 o 
   5   3  18      113.03      112.40      5.91 o 
   6   3  18        1.16        3.27      2.08 o 
   7   3  18        0.36        0.74      3.40 o 
   8   3  18      110.21      123.34     10.09 o 
 -10   4  18        4.33        9.14      4.31 o 
  -9   4  18       41.36       42.31      5.21 o 
  -8   4  18      291.83      283.27     11.11 o 
  -7   4  18      178.10      180.11      7.88 o 
  -6   4  18       19.82       26.40      5.67 o 
  -5   4  18      329.29      343.57      9.91 o 
  -4   4  18      643.77      627.23     15.33 o 
  -3   4  18       10.29        8.62      2.83 o 
  -2   4  18      484.67      487.33     10.27 o 
  -1   4  18      384.15      390.02     11.31 o 
   0   4  18      754.63      787.03     24.58 o 
   1   4  18      932.51      917.96     15.37 o 
   2   4  18     1943.97     1941.80     32.87 o 
   3   4  18      311.00      307.44      7.79 o 
   4   4  18        7.76        9.59      2.28 o 
   5   4  18       89.78       94.03      5.94 o 
   6   4  18        0.02        0.68      2.95 o 
   7   4  18       60.69       63.77      7.47 o 
   8   4  18       28.48       38.29      9.93 o 
  -9   5  18       33.46       28.75      5.57 o 
  -8   5  18      190.79      175.17     10.43 o 
  -7   5  18      270.29      252.74     11.53 o 
  -6   5  18        0.22        2.91      4.02 o 
  -5   5  18      280.87      295.89     11.19 o 
  -4   5  18      185.80      172.47      8.69 o 
  -3   5  18      951.77      914.16     20.05 o 
  -2   5  18      330.03      303.87     11.19 o 
  -1   5  18       65.98       78.03      5.03 o 
   0   5  18      994.22      964.16     17.08 o 
   1   5  18      189.47      198.72      7.10 o 
   2   5  18      346.49      350.62      9.64 o 
   3   5  18      134.60      126.83      7.81 o 
   4   5  18       17.97       17.01      3.21 o 
   5   5  18      211.05      199.78     12.53 o 
   6   5  18        0.07       -0.42      3.06 o 
   7   5  18       38.80       42.07      9.93 o 
  -8   6  18       49.28       38.10      6.35 o 
  -7   6  18       52.47       68.90     12.05 o 
  -6   6  18       82.53       80.39     28.13 o 
  -5   6  18      162.62      165.57      9.19 o 
  -4   6  18       32.93       32.71      4.98 o 
  -3   6  18      130.19      135.68      9.36 o 
  -2   6  18      502.83      527.75     19.85 o 
  -1   6  18      317.03      346.85     21.27 o 
   0   6  18       18.04       15.84      4.25 o 
   1   6  18       31.15       36.24      5.01 o 
   2   6  18      308.88      270.82     10.86 o 
   3   6  18       17.43       27.94      4.50 o 
   4   6  18        0.50        2.84      4.25 o 
   5   6  18       21.24       20.08      4.84 o 
   6   6  18        0.16        2.48      3.97 o 
  -6   7  18      380.83      360.00     14.36 o 
  -5   7  18      223.57      227.41     11.36 o 
  -4   7  18      149.72      150.52     10.49 o 
  -3   7  18      234.25      229.26     11.16 o 
  -2   7  18      422.01      380.81     13.84 o 
  -1   7  18      803.11      827.88     21.03 o 
   0   7  18       48.14       45.92      5.91 o 
   1   7  18      192.09      184.35     13.24 o 
   2   7  18        0.49        1.53      2.83 o 
   3   7  18        1.50        4.73      4.73 o 
   4   7  18        3.96        0.95      4.73 o 
  -6   8  18        1.49        6.14      6.62 o 
  -5   8  18       30.37       37.34      9.45 o 
  -4   8  18      399.92      399.80     15.54 o 
  -3   8  18       72.17       72.75      8.04 o 
  -2   8  18      644.10      713.44     25.29 o 
  -1   8  18        3.77       -3.31      3.31 o 
   0   8  18       45.66       39.63     17.96 o 
   1   8  18       95.87      123.85     15.13 o 
   3   8  18       15.82       16.07      6.62 o 
  -1   9  18       49.10       56.25      9.93 o 
 -11   1  19        0.25       -1.13      4.17 o 
 -10   1  19      303.77      327.83     14.37 o 
  -9   1  19      632.40      662.00     19.22 o 
  -8   1  19      364.64      346.11     13.20 o 
  -7   1  19      777.77      739.08     14.56 o 
  -6   1  19     1074.77     1062.21     17.52 o 
  -5   1  19     3963.79     3840.86     34.26 o 
  -4   1  19      794.25      820.87     11.78 o 
  -3   1  19      173.00      174.85      5.12 o 
  -2   1  19     1508.70     1508.33     16.65 o 
  -1   1  19      379.54      432.95      7.66 o 
   0   1  19      261.76      254.25      9.04 o 
   1   1  19     2410.61     2410.78     38.76 o 
   2   1  19      105.74      129.65      5.54 o 
   3   1  19        0.07        1.87      1.72 o 
   4   1  19      349.72      362.22      8.44 o 
   5   1  19     1084.98     1075.81     16.06 o 
   6   1  19      531.96      498.37      9.74 o 
   7   1  19      252.51      282.67      7.62 o 
   8   1  19       87.78      117.36      5.49 o 
   9   1  19      117.22      118.17     13.71 o 
 -10   2  19       10.26        5.25      4.43 o 
  -9   2  19      600.51      608.05     19.62 o 
  -8   2  19      204.53      190.12      7.96 o 
  -7   2  19      194.36      173.67      7.17 o 
  -6   2  19        9.14        8.65      2.62 o 
  -5   2  19        1.98        3.71      2.66 o 
  -4   2  19        0.63        3.18      1.57 o 
  -3   2  19       24.32       28.04      3.21 o 
  -2   2  19       63.19       59.52      3.55 o 
  -1   2  19        0.10        3.53      1.52 o 
   0   2  19      202.86      198.72      7.40 o 
   1   2  19        2.20        0.39      1.82 o 
   2   2  19       18.02       26.50      3.09 o 
   3   2  19      310.97      302.85      8.53 o 
   4   2  19       15.64       20.74      3.16 o 
   5   2  19      845.15      764.87     13.24 o 
   6   2  19      334.86      364.93      9.26 o 
   7   2  19      141.55      152.70      7.29 o 
   8   2  19        4.22        3.87      2.94 o 
 -10   3  19      118.92      102.52     21.74 o 
  -9   3  19        1.21        4.54      3.27 o 
  -8   3  19        0.23        1.19      2.48 o 
  -7   3  19       25.22       32.95      4.16 o 
  -6   3  19        7.03        4.90      2.38 o 
  -5   3  19      188.22      179.71      7.16 o 
  -4   3  19        1.57        1.83      1.92 o 
  -3   3  19       77.66       70.36      3.57 o 
  -2   3  19     1112.28     1073.39     14.04 o 
  -1   3  19       72.44       61.42      5.51 o 
   0   3  19        2.60        2.00      2.15 o 
   1   3  19       51.13       48.05      6.85 o 
   2   3  19       82.05       68.31      6.02 o 
   3   3  19        5.19        8.45      2.14 o 
   4   3  19      291.06      295.60      9.98 o 
   5   3  19       15.93       13.28      2.59 o 
   6   3  19      221.84      209.15      7.85 o 
   7   3  19      571.15      661.50     45.85 o 
   8   3  19       49.34       39.77      6.51 o 
 -10   4  19       99.78       86.03     11.34 o 
  -9   4  19      135.94      119.53     12.24 o 
  -8   4  19      617.61      580.88     14.59 o 
  -7   4  19        5.36        3.46      2.69 o 
  -6   4  19      114.39      109.96      7.31 o 
  -5   4  19        3.45        4.17      2.66 o 
  -4   4  19      336.11      334.12     11.16 o 
  -3   4  19       33.70       33.85      4.31 o 
  -2   4  19        8.58       10.15      2.51 o 
  -1   4  19      108.55      122.85      6.66 o 
   0   4  19      262.27      247.22     13.71 o 
   1   4  19      772.45      762.72     14.10 o 
   2   4  19       10.41        6.20      2.43 o 
   3   4  19      295.24      293.47      8.91 o 
   4   4  19     1007.50      977.54     21.15 o 
   5   4  19      226.92      215.98      8.38 o 
   6   4  19      165.27      155.85     11.01 o 
   7   4  19        3.28       -0.08      4.73 o 
  -9   5  19       72.40       69.01     10.40 o 
  -8   5  19       20.63       10.77      4.43 o 
  -7   5  19       26.69       11.14      4.17 o 
  -6   5  19      106.47       88.27      7.81 o 
  -5   5  19      160.40      178.68     13.24 o 
  -4   5  19       34.63       27.98      5.44 o 
  -3   5  19       65.92       80.91      7.00 o 
  -2   5  19       25.47       23.10      4.31 o 
  -1   5  19     1070.97     1074.69     16.87 o 
   0   5  19       84.71      101.74      8.89 o 
   1   5  19      303.27      307.96     16.55 o 
   2   5  19       23.08       27.10      3.63 o 
   3   5  19        9.53        9.19      3.29 o 
   4   5  19      172.95      161.91      8.67 o 
   5   5  19       88.78       81.83     15.13 o 
   6   5  19       26.32       31.42      7.33 o 
   7   5  19      189.49      186.71     18.43 o 
  -8   6  19      323.66      347.90     20.33 o 
  -7   6  19      179.15      158.73     11.34 o 
  -6   6  19      313.65      335.61     18.91 o 
  -5   6  19       66.40       51.54      6.35 o 
  -4   6  19      822.06      769.80     19.72 o 
  -3   6  19      649.16      700.60     18.55 o 
  -2   6  19       49.23       52.21      8.27 o 
  -1   6  19      699.99      677.44     18.04 o 
   0   6  19       17.29       14.00      4.02 o 
   1   6  19       34.83       33.67      9.93 o 
   2   6  19      131.37      139.64      9.19 o 
   3   6  19      384.15      404.85     13.51 o 
   4   6  19      285.42      255.73     16.54 o 
   5   6  19        2.56        8.98      6.14 o 
   6   6  19      105.56       92.17     13.71 o 
  -6   7  19       11.40       13.00      6.85 o 
  -5   7  19       56.08       60.36      7.33 o 
  -4   7  19      223.10      256.26     12.02 o 
  -3   7  19      232.81      243.88     11.82 o 
  -2   7  19      129.70      132.96      9.82 o 
  -1   7  19       76.97       86.16      8.00 o 
   0   7  19       20.76       19.99      4.64 o 
   1   7  19        9.33       14.18      5.67 o 
   2   7  19       46.75       40.20      5.35 o 
   3   7  19      425.15      435.35     21.27 o 
   4   7  19       57.16       71.38     10.87 o 
  -5   8  19       10.21        4.25      6.14 o 
  -4   8  19       19.58       17.49      7.56 o 
  -3   8  19      675.69      710.60     20.84 o 
  -2   8  19        7.29        6.42      3.97 o 
  -1   8  19      153.71      169.32     11.64 o 
   0   8  19       24.14       32.20      5.84 o 
   1   8  19       14.25       12.76      7.56 o 
   3   8  19       10.11       18.43      7.09 o 
 -10   0  20      130.63      187.19     17.96 o 
  -9   0  20        0.29       -3.31      4.73 o 
  -8   0  20      952.52      916.08     31.20 o 
  -7   0  20     1161.53     1221.43     35.92 o 
  -6   0  20     3464.46     3363.84     54.83 o 
  -5   0  20        4.91        7.15      2.71 o 
  -4   0  20      859.42      868.14     17.68 o 
  -3   0  20     1681.41     1677.04     32.85 o 
  -2   0  20      921.06      953.87     22.45 o 
  -1   0  20     1145.53     1145.54     19.45 o 
   0   0  20      494.10      514.29     18.43 o 
   1   0  20      140.55      123.85      9.45 o 
   2   0  20      629.25      567.27     14.18 o 
   3   0  20      906.50      853.48     18.55 o 
   4   0  20      241.21      261.88     10.35 o 
   5   0  20      296.87      287.75     30.49 o 
   6   0  20      114.08       86.89      9.69 o 
   7   0  20       32.05       44.02      6.45 o 
   8   0  20      237.97      249.99     12.72 o 
   9   0  20       67.88       75.71      8.00 o 
 -10   1  20      312.65      299.07     16.31 o 
  -9   1  20      468.92      421.46     20.09 o 
  -8   1  20      205.53      196.60     10.19 o 
  -7   1  20       14.11       20.97      3.26 o 
  -6   1  20      244.65      267.84      8.42 o 
  -5   1  20        1.97        1.99      1.67 o 
  -4   1  20      625.65      612.21     10.19 o 
  -3   1  20      700.89      669.91     10.45 o 
  -2   1  20       22.29       19.95      2.30 o 
  -1   1  20      264.94      263.24      6.11 o 
   0   1  20      353.95      368.03     22.93 o 
   1   1  20        8.04       13.75      2.83 o 
   2   1  20      143.23      130.48      9.24 o 
   3   1  20      107.02      106.02      6.16 o 
   4   1  20       12.88       14.05      2.56 o 
   5   1  20        0.07        0.59      1.75 o 
   6   1  20        0.74        2.76      1.74 o 
   7   1  20       58.88       71.50      6.46 o 
   8   1  20        8.65        7.70      2.29 o 
 -10   2  20      372.69      316.00     14.20 o 
  -9   2  20      338.20      348.90     14.36 o 
  -8   2  20        2.68        1.56      2.53 o 
  -7   2  20     1821.15     1774.94     38.10 o 
  -6   2  20       40.44       35.42      4.02 o 
  -5   2  20      106.76      102.86      6.73 o 
  -4   2  20     1794.70     1730.04     27.22 o 
  -3   2  20      748.16      747.00     11.38 o 
  -2   2  20      666.21      691.43     10.67 o 
  -1   2  20     1217.21     1218.02     14.78 o 
   0   2  20     1247.04     1180.29     23.16 o 
   1   2  20     1616.64     1511.16     25.57 o 
   2   2  20       18.70       11.58      3.01 o 
   3   2  20        2.18        2.26      1.92 o 
   4   2  20       64.60       70.95      8.35 o 
   5   2  20       47.90       68.41      4.72 o 
   6   2  20        3.55        5.86      2.24 o 
   7   2  20        2.25        1.31      2.20 o 
   8   2  20       83.29      107.91      8.06 o 
 -10   3  20        0.25       -1.21      4.43 o 
  -9   3  20        1.06        1.27      3.04 o 
  -8   3  20       62.55       53.96      5.41 o 
  -7   3  20       69.24       86.70      8.40 o 
  -6   3  20       71.10       77.90      6.22 o 
  -5   3  20      699.04      641.50     17.17 o 
  -4   3  20      825.38      759.61     14.55 o 
  -3   3  20      139.97      157.32      5.35 o 
  -2   3  20      103.23       90.94      4.59 o 
  -1   3  20     2399.93     2394.62     27.90 o 
   0   3  20       65.71       68.74      6.14 o 
   1   3  20      319.72      309.99     10.87 o 
   2   3  20      325.70      309.43     11.11 o 
   3   3  20     2290.75     2117.55     30.33 o 
   4   3  20       16.11        7.64      2.22 o 
   5   3  20       65.59       57.46      4.65 o 
   6   3  20        1.70        0.72      1.94 o 
   7   3  20        2.18        4.73      2.98 o 
   8   3  20       31.37       30.72      8.98 o 
 -10   4  20       47.49       52.94      9.45 o 
  -9   4  20      376.88      363.98     12.93 o 
  -8   4  20        0.60        0.00      2.98 o 
  -7   4  20       28.68       32.20      4.48 o 
  -6   4  20      197.51      202.02      8.27 o 
  -5   4  20      230.76      232.77      8.62 o 
  -4   4  20       24.39       22.44      4.17 o 
  -3   4  20      390.11      409.86     12.50 o 
  -2   4  20        9.42        7.17      2.15 o 
  -1   4  20       10.15       15.43      3.16 o 
   0   4  20       33.18       31.20      6.14 o 
   1   4  20      191.45      194.39      7.18 o 
   2   4  20      394.56      397.53     10.37 o 
   3   4  20      107.51       88.48      5.88 o 
   4   4  20       24.15       21.06      3.32 o 
   5   4  20       35.68       41.35      4.07 o 
   6   4  20        1.25        2.04      3.50 o 
   7   4  20       20.68       17.96      7.09 o 
  -9   5  20       61.25       48.21      9.45 o 
  -8   5  20      286.74      302.03     13.20 o 
  -7   5  20      176.33      149.75     10.49 o 
  -6   5  20       99.93      114.76      9.01 o 
  -5   5  20      123.86      102.57     11.82 o 
  -4   5  20      953.58      933.05     20.87 o 
  -3   5  20      865.18      849.56     26.71 o 
  -2   5  20      628.26      650.95     29.54 o 
  -1   5  20      639.54      617.64     18.65 o 
   0   5  20     1275.81     1258.79     19.37 o 
   1   5  20     1038.19     1043.47     17.64 o 
   2   5  20      445.02      429.18     11.01 o 
   3   5  20      205.81      227.82      8.27 o 
   4   5  20       13.13        9.03      4.02 o 
   5   5  20       36.91       61.45      9.93 o 
   6   5  20       58.20       56.03      7.26 o 
   7   5  20      139.16      144.64     17.02 o 
  -7   6  20       32.94       34.65      6.38 o 
  -6   6  20      690.96      725.11     28.36 o 
  -5   6  20       70.41       65.70      9.93 o 
  -4   6  20      210.46      230.62     19.38 o 
  -3   6  20       23.92       31.20      5.01 o 
  -2   6  20      488.12      528.36     16.04 o 
  -1   6  20        2.85        9.97      3.50 o 
   0   6  20        3.86        6.62      4.25 o 
   1   6  20      268.29      261.26     13.71 o 
   2   6  20        5.25        1.47      3.07 o 
   3   6  20       30.48       26.61      5.01 o 
   4   6  20       12.67        6.14      4.73 o 
   5   6  20       43.40       51.52      9.45 o 
  -5   7  20      790.86      840.30     37.58 o 
  -4   7  20      374.51      413.61     15.38 o 
  -3   7  20      181.48      148.94     10.70 o 
  -2   7  20        9.91       12.82      4.17 o 
  -1   7  20        1.86        0.95      3.34 o 
   0   7  20      562.64      564.81     19.85 o 
   1   7  20      129.83      146.53     14.18 o 
   2   7  20        0.14       -1.16      2.95 o 
   3   7  20      147.14      158.82     15.13 o 
   4   7  20       11.09       18.43      6.62 o 
  -5   8  20      135.23      147.95     16.54 o 
  -4   8  20      358.84      360.19     22.22 o 
  -3   8  20       14.57       13.47      4.68 o 
  -2   8  20      214.24      237.63     12.35 o 
  -1   8  20        6.32        4.16      3.97 o 
   0   8  20      414.22      445.74     16.29 o 
   1   8  20       18.50       27.42      7.09 o 
 -10   1  21       28.26       17.88      5.65 o 
  -9   1  21      129.70      155.68     18.20 o 
  -8   1  21      260.08      226.06     11.11 o 
  -7   1  21        1.11        2.63      2.29 o 
  -6   1  21       47.10       39.46      4.18 o 
  -5   1  21      250.66      232.27     10.80 o 
  -4   1  21      483.55      495.28      9.31 o 
  -3   1  21     1905.89     1808.28     19.79 o 
  -2   1  21      328.41      346.39      7.31 o 
  -1   1  21     1484.59     1565.78     17.36 o 
   0   1  21     1230.02     1141.56     21.39 o 
   1   1  21      270.54      276.95     10.87 o 
   2   1  21      242.37      216.51      8.85 o 
   3   1  21     1124.64     1092.18     18.00 o 
   4   1  21     2161.44     2051.60     28.66 o 
   5   1  21        0.28        0.02      1.78 o 
   6   1  21       53.09       47.32      3.93 o 
   7   1  21      139.35      140.38      6.49 o 
   8   1  21      455.13      497.47      9.88 o 
 -10   2  21       67.77       66.00      8.51 o 
  -9   2  21      150.65      145.87     10.87 o 
  -8   2  21       36.35       31.95      4.17 o 
  -7   2  21      136.32      130.12      9.33 o 
  -6   2  21       45.21       37.41      6.11 o 
  -5   2  21      755.23      708.27     14.17 o 
  -4   2  21        0.13       -1.07      1.50 o 
  -3   2  21      114.87      101.64      4.60 o 
  -2   2  21        0.96        1.73      1.63 o 
  -1   2  21      167.29      172.32      5.87 o 
   0   2  21      314.73      297.68     10.36 o 
   1   2  21     1140.39     1105.47     34.74 o 
   2   2  21     1248.30     1183.27     23.63 o 
   3   2  21      499.13      478.49     11.36 o 
   4   2  21      354.94      342.89     10.00 o 
   5   2  21      132.36      122.78     11.94 o 
   6   2  21      270.99      257.80      8.27 o 
   7   2  21       43.89       47.71      4.57 o 
   8   2  21       17.56       12.29      7.09 o 
  -9   3  21        3.57        4.49      4.74 o 
  -8   3  21       25.03       17.93      3.77 o 
  -7   3  21       15.01       24.32      4.16 o 
  -6   3  21      143.97      140.03      7.24 o 
  -5   3  21       70.45       57.74      5.09 o 
  -4   3  21      107.89      101.65      6.36 o 
  -3   3  21      239.17      256.81      6.68 o 
  -2   3  21     1519.82     1472.59     17.64 o 
  -1   3  21      247.79      246.77      9.24 o 
   0   3  21       79.02       79.16      6.18 o 
   1   3  21     1274.87     1287.20     23.90 o 
   2   3  21      274.51      249.79     10.19 o 
   3   3  21      172.58      164.50     11.82 o 
   4   3  21      154.47      160.16     10.05 o 
   5   3  21       36.38       41.95      4.01 o 
   6   3  21      160.45      164.84      7.16 o 
   7   3  21       88.84       97.97     10.17 o 
 -10   4  21       55.56       68.54     10.87 o 
  -9   4  21      342.39      344.43     11.92 o 
  -8   4  21       34.66       40.57      5.06 o 
  -7   4  21      118.82      128.46      7.98 o 
  -6   4  21      745.87      693.79     25.99 o 
  -5   4  21       13.61        6.58      4.00 o 
  -4   4  21        0.13        2.59      2.83 o 
  -3   4  21      127.29      107.02      8.27 o 
  -2   4  21      110.61      132.53      7.51 o 
  -1   4  21       17.57       21.94      3.78 o 
   0   4  21      749.57      735.99     17.55 o 
   1   4  21     1605.74     1623.11     22.92 o 
   2   4  21      252.56      228.75      8.18 o 
   3   4  21      147.92      155.69      6.81 o 
   4   4  21      510.19      506.56     12.72 o 
   5   4  21      321.82      346.40     10.70 o 
   6   4  21        0.80        4.96      3.68 o 
   7   4  21       52.10       36.40      9.45 o 
  -8   5  21        9.46        6.85      4.01 o 
  -7   5  21       14.73       17.32      4.64 o 
  -6   5  21       94.04      101.76      8.67 o 
  -5   5  21        1.55       -0.53      4.25 o 
  -4   5  21       30.75       34.03      7.09 o 
  -3   5  21       31.46       42.98      7.56 o 
  -2   5  21       38.97       34.27      5.67 o 
  -1   5  21       88.75       72.31      6.57 o 
   0   5  21       93.54      100.81      6.07 o 
   1   5  21       61.26       59.65      6.22 o 
   2   5  21      266.12      255.04     10.41 o 
   3   5  21        2.23       -0.48      2.23 o 
   4   5  21        0.78       -0.36      2.83 o 
   5   5  21        1.69       -1.42      3.78 o 
  -7   6  21        0.19        4.43      3.63 o 
  -6   6  21      101.71      110.90      9.36 o 
  -5   6  21      174.10      171.11     16.07 o 
  -4   6  21       28.04       28.00      5.17 o 
  -3   6  21        0.49        0.00      2.83 o 
  -2   6  21       58.65       60.05      6.66 o 
  -1   6  21      180.67      201.31     10.19 o 
   0   6  21      101.37       92.17     11.34 o 
   1   6  21      117.24      122.65      8.85 o 
   2   6  21      215.47      198.11      9.69 o 
   3   6  21      184.41      212.46     10.35 o 
   4   6  21       44.00       59.56     10.40 o 
  -5   7  21        0.57       -1.42      4.25 o 
  -4   7  21      181.25      191.03     10.68 o 
  -3   7  21      119.11      141.83     10.87 o 
  -2   7  21       46.85       44.21      6.18 o 
  -1   7  21        0.10       -0.57      3.78 o 
   0   7  21       62.56       59.18     13.00 o 
   1   7  21      321.19      351.21     18.91 o 
   2   7  21      582.44      611.73     17.55 o 
   3   7  21        8.82        6.14      5.67 o 
  -4   8  21       10.91       14.65      7.56 o 
  -3   8  21      198.06      200.89     17.02 o 
  -2   8  21      488.54      519.96     26.00 o 
  -1   8  21       19.27       32.22      7.33 o 
   0   8  21        1.67        5.20      5.20 o 
   1   8  21      178.64      188.13     14.65 o 
 -10   0  22       33.76       22.22      8.04 o 
  -9   0  22      205.61      250.05     17.49 o 
  -8   0  22      974.02      958.15     32.62 o 
  -7   0  22      757.84      743.07     27.42 o 
  -6   0  22     1231.30     1230.92     32.38 o 
  -5   0  22     7269.97     7051.17     80.68 o 
  -4   0  22     1017.02      980.41     19.53 o 
  -3   0  22      737.04      737.25     18.67 o 
  -2   0  22     1678.59     1616.83     25.71 o 
  -1   0  22     6350.63     6160.12    101.16 o 
   0   0  22     2800.76     2558.68     52.00 o 
   1   0  22       16.75       10.87      4.25 o 
   2   0  22      910.32      900.48     27.89 o 
   3   0  22      619.96      567.96     23.40 o 
   4   0  22      341.89      302.41     15.13 o 
   5   0  22      117.34      102.75      8.34 o 
   6   0  22       18.05       18.28      4.43 o 
   7   0  22      209.66      207.52      9.06 o 
   8   0  22       84.06       85.86      8.67 o 
 -10   1  22       24.86       19.57      5.65 o 
  -9   1  22       23.39       18.20      5.01 o 
  -8   1  22       18.28       19.85      4.84 o 
  -7   1  22        7.81       11.80      3.79 o 
  -6   1  22      532.44      496.96     14.00 o 
  -5   1  22      563.17      535.99     16.10 o 
  -4   1  22      318.85      296.79      9.14 o 
  -3   1  22      229.67      219.09     12.28 o 
  -2   1  22      193.43      177.64      7.03 o 
  -1   1  22        0.11        3.35      2.60 o 
   0   1  22        5.60        4.63      2.49 o 
   1   1  22      353.74      320.04     11.03 o 
   2   1  22      397.33      352.46     12.05 o 
   3   1  22       21.12       14.65      3.45 o 
   4   1  22       26.99       20.08      4.07 o 
   5   1  22       22.15       24.58      3.25 o 
   6   1  22       97.31      109.56      5.74 o 
   7   1  22       16.25       20.20      3.11 o 
   8   1  22       53.25       66.81      9.93 o 
  -9   2  22      123.10      138.99     10.86 o 
  -8   2  22       26.33       26.46      4.16 o 
  -7   2  22      639.90      668.71     14.87 o 
  -6   2  22       26.40       35.00      4.31 o 
  -5   2  22     1440.12     1407.08     21.98 o 
  -4   2  22       64.62       62.97      4.74 o 
  -3   2  22      329.08      344.57      7.78 o 
  -2   2  22      226.57      223.85      6.29 o 
  -1   2  22      258.35      262.01     12.11 o 
   0   2  22       48.63       48.17      5.01 o 
   1   2  22      866.76      843.94     18.88 o 
   2   2  22      225.40      218.28      9.36 o 
   3   2  22      417.04      391.67     12.87 o 
   4   2  22       39.37       38.66      9.00 o 
   5   2  22       43.41       52.38      4.37 o 
   6   2  22        0.05        1.17      2.16 o 
   7   2  22      156.45      175.66      7.61 o 
  -9   3  22      257.99      271.62     10.39 o 
  -8   3  22      142.13      144.22      8.51 o 
  -7   3  22      229.74      241.51      9.21 o 
  -6   3  22      172.54      168.67     11.79 o 
  -5   3  22       23.23       30.91      3.96 o 
  -4   3  22      292.45      265.48      8.72 o 
  -3   3  22       32.38       38.07      3.31 o 
  -2   3  22      535.14      483.59      9.44 o 
  -1   3  22       80.10       80.45      7.26 o 
   0   3  22       47.76       60.42      5.68 o 
   1   3  22       56.30       49.40      5.35 o 
   2   3  22       56.57       61.29     12.76 o 
   3   3  22       16.04       12.29      4.73 o 
   4   3  22       63.02       55.58      4.98 o 
   5   3  22        1.39        0.49      2.26 o 
   6   3  22       91.52      103.58      6.28 o 
   7   3  22       16.26        2.84      6.14 o 
  -9   4  22        0.01       -2.84      4.25 o 
  -8   4  22      294.17      292.56     10.85 o 
  -7   4  22       14.90       15.38      4.52 o 
  -6   4  22      230.56      217.13      8.90 o 
  -5   4  22       41.52       41.19      4.66 o 
  -4   4  22       10.74        5.93      2.95 o 
  -3   4  22      256.04      246.27     20.33 o 
  -2   4  22      698.49      708.77     17.37 o 
  -1   4  22       35.42       28.65      4.35 o 
   0   4  22       39.15       40.52      5.20 o 
   1   4  22       77.39       85.11      5.82 o 
   2   4  22        0.62        1.34      1.99 o 
   3   4  22       10.57        8.30      2.70 o 
   4   4  22      437.01      456.73     12.18 o 
   5   4  22       88.51       80.16      6.27 o 
   6   4  22       18.29        6.14      5.20 o 
   7   4  22        3.77        9.45      7.09 o 
  -8   5  22      454.56      443.86     22.69 o 
  -7   5  22       28.08       30.97     13.47 o 
  -6   5  22     1229.14     1293.46     27.74 o 
  -5   5  22        4.74        4.02      3.34 o 
  -4   5  22      435.36      419.05     14.37 o 
  -3   5  22      128.95      134.72     13.24 o 
  -2   5  22      603.73      626.19     17.05 o 
  -1   5  22      365.89      324.27     17.02 o 
   0   5  22       68.41       72.72      5.44 o 
   1   5  22      428.74      428.59     11.18 o 
   2   5  22      114.92      116.78      7.16 o 
   3   5  22      322.20      294.42     10.35 o 
   4   5  22       34.91       38.89      5.65 o 
   5   5  22       45.30       58.61     10.40 o 
  -6   6  22        0.07        2.30      3.78 o 
  -5   6  22        0.22        6.14      5.20 o 
  -4   6  22        8.84        9.45      5.20 o 
  -3   6  22       69.16       81.30      7.85 o 
  -2   6  22        0.02        1.52      2.95 o 
  -1   6  22      562.45      591.70     17.55 o 
   0   6  22      420.42      400.84     19.85 o 
   1   6  22       81.36       66.65      6.85 o 
   2   6  22        3.32       -0.61      2.83 o 
   3   6  22       13.40        8.27      3.68 o 
   4   6  22       84.96      102.57     13.24 o 
  -4   7  22      497.11      566.28     25.53 o 
  -3   7  22        0.00        0.68      3.40 o 
  -2   7  22      829.76      850.46     22.39 o 
  -1   7  22        9.02       17.93      4.64 o 
   0   7  22      273.38      324.18     13.66 o 
   1   7  22       13.67       18.43      6.14 o 
   2   7  22      137.95      172.61     10.43 o 
   3   7  22        3.69        7.56      6.14 o 
  -9   1  23      125.10      112.47      9.86 o 
  -8   1  23      174.30      160.96     11.19 o 
  -7   1  23        1.67        8.80      3.06 o 
  -6   1  23      478.48      437.15     11.25 o 
  -5   1  23      493.18      517.34     10.12 o 
  -4   1  23        1.95        1.39      1.71 o 
  -3   1  23      191.44      207.35      6.08 o 
  -2   1  23       31.00       30.31      2.95 o 
  -1   1  23      208.39      201.01      8.69 o 
   0   1  23      643.95      617.40     15.71 o 
   1   1  23      324.31      302.34     11.03 o 
   2   1  23     1794.37     1863.62     31.42 o 
   3   1  23        6.17        2.74      2.49 o 
   4   1  23       27.27       21.66      3.33 o 
   5   1  23        6.80       10.52      2.90 o 
   6   1  23      465.16      524.85     13.90 o 
   7   1  23       18.13        6.90      2.49 o 
  -9   2  23      106.41      111.45     10.01 o 
  -8   2  23      432.74      412.39     23.22 o 
  -7   2  23      319.90      292.43      9.93 o 
  -6   2  23      123.15      119.24      7.25 o 
  -5   2  23       25.24       30.29      4.00 o 
  -4   2  23        3.77        6.36      2.12 o 
  -3   2  23      131.39      132.22      5.24 o 
  -2   2  23      838.86      768.80     12.10 o 
  -1   2  23      247.53      231.14     10.40 o 
   0   2  23       17.52       14.19      3.34 o 
   1   2  23        3.94        4.96      2.67 o 
   2   2  23      302.83      280.35     17.02 o 
   3   2  23       21.99        8.88      3.16 o 
   4   2  23      294.69      273.99     11.35 o 
   5   2  23       13.89       10.52      3.10 o 
   6   2  23       35.92       33.18      6.03 o 
   7   2  23       62.20       59.85      7.33 o 
  -9   3  23      176.62      192.32      9.59 o 
  -8   3  23       54.94       50.85      5.42 o 
  -7   3  23       71.15       71.36      6.20 o 
  -6   3  23        3.75        1.55      2.81 o 
  -5   3  23        0.60        2.58      2.48 o 
  -4   3  23      329.06      317.20      9.73 o 
  -3   3  23      340.11      365.98      9.91 o 
  -2   3  23       56.96       76.44      4.64 o 
  -1   3  23      328.65      315.22     11.19 o 
   0   3  23        2.06        4.40      4.49 o 
   1   3  23       43.68       37.31      4.84 o 
   2   3  23      454.14      434.26     13.87 o 
   3   3  23      117.04      104.94     11.34 o 
   4   3  23        4.19        3.23      2.35 o 
   5   3  23        8.52        8.66      2.90 o 
   6   3  23       15.05        6.00      2.94 o 
   7   3  23        0.34       10.87      7.56 o 
  -9   4  23      264.25      268.96     17.49 o 
  -8   4  23       73.47       99.62      7.55 o 
  -7   4  23      179.21      171.61      9.29 o 
  -6   4  23        1.40       -0.21      4.07 o 
  -5   4  23       59.43       72.26      6.00 o 
  -4   4  23       26.73       25.44      4.50 o 
  -3   4  23      201.17      198.02      9.52 o 
  -2   4  23       98.12       96.65      7.67 o 
  -1   4  23       79.92       70.69      6.51 o 
   0   4  23        8.23       13.17      3.50 o 
   1   4  23      125.05      120.54     12.29 o 
   2   4  23      112.16      132.36      7.46 o 
   3   4  23      596.42      606.92     14.09 o 
   4   4  23      139.81      136.75      7.98 o 
   5   4  23      493.09      475.51     13.08 o 
  -7   5  23       25.94       27.97      5.65 o 
  -6   5  23       12.26       13.60      5.67 o 
  -5   5  23       38.51       34.56      9.69 o 
  -4   5  23      110.20      108.60      8.85 o 
  -3   5  23        6.95       12.29      5.20 o 
  -2   5  23        1.56       -1.89      2.84 o 
  -1   5  23       22.53       32.14      7.56 o 
   0   5  23       26.07       30.98      3.88 o 
   1   5  23      146.88      156.79      7.18 o 
   2   5  23       48.88       50.19      4.97 o 
   3   5  23       83.36       84.09     10.13 o 
   4   5  23        0.01        0.08      2.43 o 
  -6   6  23        0.10       -2.36      5.20 o 
  -5   6  23       46.53       46.40      6.46 o 
  -4   6  23       87.99      132.83     14.18 o 
  -3   6  23       20.61       42.54      8.51 o 
  -2   6  23      297.76      340.35     13.37 o 
  -1   6  23      676.60      680.17     19.22 o 
   0   6  23      135.30      124.79     13.24 o 
   1   6  23       35.87       30.42     11.58 o 
   2   6  23      153.08      142.05     10.03 o 
   3   6  23      349.71      383.38     14.20 o 
  -3   7  23       25.30       24.36      5.51 o 
  -2   7  23        1.68        8.79      6.85 o 
  -1   7  23        1.03       -3.29      3.29 o 
   0   7  23        0.27        2.73      3.75 o 
   1   7  23      159.56      173.95     16.07 o 
   2   7  23       54.98       45.50     15.60 o 
  -9   0  24       15.58       17.49      7.09 o 
  -8   0  24      743.91      685.88     27.89 o 
  -7   0  24      940.73      903.79     31.20 o 
  -6   0  24      160.27      160.12     14.18 o 
  -5   0  24      528.37      534.97     26.23 o 
  -4   0  24       58.09       66.84      6.18 o 
  -3   0  24     2331.15     2162.12     32.75 o 
  -2   0  24     1106.18     1166.60     32.14 o 
  -1   0  24     2045.04     2009.88     45.38 o 
   0   0  24      341.43      327.58     16.07 o 
   1   0  24     1819.83     1724.38     42.54 o 
   2   0  24     2307.07     2329.42     52.47 o 
   3   0  24        0.29        4.73      3.31 o 
   4   0  24       80.84      114.23      9.69 o 
   5   0  24      594.55      633.41     25.53 o 
   6   0  24        0.24        0.00      3.06 o 
   7   0  24       79.21       86.98     12.76 o 
  -9   1  24       21.69       20.33      5.35 o 
  -8   1  24       19.39       14.42      8.51 o 
  -7   1  24       74.88       74.47      5.95 o 
  -6   1  24      809.56      751.69     27.16 o 
  -5   1  24      749.57      725.41     12.37 o 
  -4   1  24       50.96       58.22      4.13 o 
  -3   1  24       15.95       14.88      2.80 o 
  -2   1  24      203.39      209.74      8.05 o 
  -1   1  24      217.93      208.50      9.02 o 
   0   1  24      474.88      447.17     13.70 o 
   1   1  24        0.00        1.18      2.34 o 
   2   1  24       32.17       14.74      3.50 o 
   3   1  24       16.45       13.45      3.63 o 
   4   1  24       95.22      128.17     16.31 o 
   5   1  24      147.18      173.60     14.90 o 
   6   1  24      228.13      227.40     26.23 o 
   7   1  24        8.31        9.10      4.28 o 
  -9   2  24      176.06      169.13     12.20 o 
  -8   2  24        4.04       -0.59      2.90 o 
  -7   2  24      721.32      726.97     20.62 o 
  -6   2  24     1184.93     1193.29     20.44 o 
  -5   2  24      114.31      101.12      6.55 o 
  -4   2  24       99.03       90.92      8.10 o 
  -3   2  24     1182.32     1143.23     15.70 o 
  -2   2  24      880.89      884.62     15.54 o 
  -1   2  24      168.66      170.94     10.87 o 
   0   2  24       71.65       41.77      6.62 o 
   1   2  24      467.60      496.11     15.60 o 
   2   2  24      320.89      303.94     11.53 o 
   3   2  24       26.65       25.75      4.50 o 
   4   2  24       39.02       45.28      7.09 o 
   5   2  24       40.35       41.13      4.69 o 
   6   2  24       45.74       46.92      4.54 o 
   7   2  24      110.16      115.47      9.86 o 
  -9   3  24      161.27      141.33     14.18 o 
  -8   3  24      307.13      305.97     10.83 o 
  -7   3  24      878.87      918.12     18.72 o 
  -6   3  24      107.29       81.79      6.54 o 
  -5   3  24      364.85      356.06     10.81 o 
  -4   3  24      299.82      293.74      9.52 o 
  -3   3  24      244.11      264.65      8.62 o 
  -2   3  24     1225.58     1210.16     18.98 o 
  -1   3  24      100.02      101.92      7.67 o 
   0   3  24      625.83      609.63     16.37 o 
   1   3  24      159.49      135.48     15.13 o 
   2   3  24      266.07      267.95     18.67 o 
   3   3  24       36.94       24.58      6.62 o 
   4   3  24       51.05       43.41      5.59 o 
   5   3  24        0.58       -0.70      2.23 o 
   6   3  24       86.94       80.36     10.87 o 
  -8   4  24      471.12      481.09     14.12 o 
  -7   4  24        1.40        1.86      3.09 o 
  -6   4  24      278.85      292.96     10.43 o 
  -5   4  24      205.29      194.26      8.27 o 
  -4   4  24      193.67      212.74     21.03 o 
  -3   4  24       16.55       23.90      4.50 o 
  -2   4  24      349.48      312.79     11.83 o 
  -1   4  24      259.53      238.45     10.19 o 
   0   4  24      114.18      101.43     14.89 o 
   1   4  24       16.93       17.49      5.67 o 
   2   4  24      193.37      195.93      7.99 o 
   3   4  24       50.64       46.60      4.90 o 
   4   4  24       65.33       74.18      9.14 o 
   5   4  24        5.26        2.59      2.81 o 
  -7   5  24        0.36       -3.16      3.16 o 
  -6   5  24       26.55       29.01      6.62 o 
  -5   5  24      554.84      548.78     17.55 o 
  -4   5  24      527.28      546.11     16.88 o 
  -3   5  24      666.05      644.58     24.82 o 
  -2   5  24       83.49      105.41     12.29 o 
  -1   5  24      159.14      178.20     13.24 o 
   0   5  24      828.31      885.37     21.72 o 
   1   5  24      230.06      241.05      8.91 o 
   2   5  24      472.74      485.77     12.73 o 
   3   5  24        0.14        0.44      2.43 o 
   4   5  24       51.79       73.81      6.43 o 
  -5   6  24      272.40      310.55     13.53 o 
  -4   6  24       43.62       43.49      8.98 o 
  -3   6  24      288.71      269.91     17.49 o 
  -2   6  24       43.54       61.92      9.93 o 
  -1   6  24      549.12      569.55     17.88 o 
   0   6  24      125.39      166.39     15.60 o 
   1   6  24       59.60       71.58      7.51 o 
   2   6  24       14.36       17.26      6.38 o 
   3   6  24       13.68       11.05      4.31 o 
  -2   7  24      173.99      144.64     15.13 o 
  -1   7  24        7.02        8.18      4.31 o 
   0   7  24      487.07      500.77     17.37 o 
   1   7  24       59.34       50.11      9.45 o 
  -9   1  25       12.29        7.09      5.01 o 
  -8   1  25      432.36      420.94     15.71 o 
  -7   1  25       11.33       11.05      4.61 o 
  -6   1  25      359.74      350.96     10.75 o 
  -5   1  25      205.68      212.72      8.58 o 
  -4   1  25      111.58      136.19      5.74 o 
  -3   1  25       99.01      112.44      6.40 o 
  -2   1  25      945.03      902.25     20.80 o 
  -1   1  25      629.99      634.15     21.74 o 
   0   1  25        2.00        2.77      2.49 o 
   1   1  25       42.09       36.69      4.84 o 
   2   1  25        0.80        3.39      2.83 o 
   3   1  25      395.66      381.91     13.53 o 
   4   1  25      145.74      140.35      9.52 o 
   5   1  25      215.57      211.10     10.68 o 
   6   1  25       79.14       83.39      8.48 o 
  -8   2  25       94.89       87.18      8.69 o 
  -7   2  25      260.67      271.80     14.15 o 
  -6   2  25       51.58       50.10      5.33 o 
  -5   2  25      313.99      305.93     14.80 o 
  -4   2  25        0.04        0.07      2.26 o 
  -3   2  25      174.33      195.94      9.28 o 
  -2   2  25       16.16       18.54      3.68 o 
  -1   2  25        0.08       -0.54      2.27 o 
   0   2  25      348.09      349.32     12.35 o 
   1   2  25      213.29      204.65     11.11 o 
   2   2  25      712.99      704.68     18.38 o 
   3   2  25      302.54      280.42     11.70 o 
   4   2  25       24.22       25.27      5.20 o 
   5   2  25       95.23       97.95      7.09 o 
   6   2  25       67.69       75.16     10.87 o 
  -8   3  25       42.49       46.91      5.42 o 
  -7   3  25       57.07       49.04      5.52 o 
  -6   3  25      707.57      688.44     15.64 o 
  -5   3  25      190.28      175.32      7.96 o 
  -4   3  25        1.59        6.57      2.81 o 
  -3   3  25      182.59      184.15      7.55 o 
  -2   3  25      397.40      405.92     13.17 o 
  -1   3  25      169.77      191.35     19.62 o 
   0   3  25      267.77      309.60     11.70 o 
   1   3  25      373.18      391.62     13.36 o 
   2   3  25        5.38       -0.35      2.84 o 
   3   3  25       36.43       29.31      7.09 o 
   4   3  25       54.62       55.77      9.25 o 
   5   3  25        0.20        0.68      2.35 o 
   6   3  25        9.41        9.93      6.14 o 
  -8   4  25      357.30      378.15     20.80 o 
  -7   4  25      157.00      151.00     10.08 o 
  -6   4  25        7.57        5.29      5.44 o 
  -5   4  25      439.82      478.98     17.30 o 
  -4   4  25       98.12      104.63      8.52 o 
  -3   4  25       35.07       35.76      5.17 o 
  -2   4  25      388.01      385.24     19.38 o 
  -1   4  25        0.53       -0.32      2.49 o 
   0   4  25      195.26      208.89      9.86 o 
   1   4  25      220.73      216.49     14.65 o 
   2   4  25      365.28      347.35     10.72 o 
   3   4  25      193.63      197.49      8.45 o 
   4   4  25       33.61       36.24      4.62 o 
   5   4  25      267.13      272.74     17.49 o 
  -6   5  25      333.20      343.53     14.36 o 
  -5   5  25      157.53      159.79     14.65 o 
  -4   5  25       66.87       50.63      8.04 o 
  -3   5  25       43.77       48.90      8.98 o 
  -2   5  25      473.71      446.22     21.74 o 
  -1   5  25        4.11        4.25      4.73 o 
   0   5  25       27.25       36.02      8.11 o 
   1   5  25        2.05       -3.18      3.18 o 
   2   5  25       84.53       83.14      6.51 o 
   3   5  25       54.17       54.55      5.54 o 
   4   5  25       86.68       76.10     10.87 o 
  -5   6  25       14.51       18.91      7.09 o 
  -4   6  25       13.69       14.18      4.73 o 
  -3   6  25       32.25       29.78      7.56 o 
  -2   6  25        0.93       -3.78      4.25 o 
  -1   6  25        4.21        9.45      5.20 o 
   0   6  25      298.22      292.60     17.96 o 
   1   6  25      131.89      131.07      8.39 o 
   2   6  25      325.40      366.71     14.20 o 
   3   6  25        6.53        2.84      5.20 o 
  -1   7  25       13.16        5.67      6.62 o 
   0   7  25       19.96        7.56      6.62 o 
  -8   0  26        5.46       18.43      7.09 o 
  -7   0  26       62.99       67.59     10.87 o 
  -6   0  26       29.21       43.49      8.51 o 
  -5   0  26       19.38       28.00      4.77 o 
  -4   0  26      111.43       99.03     14.18 o 
  -3   0  26      149.91      161.59      8.18 o 
  -2   0  26      179.81      207.04     13.24 o 
  -1   0  26      161.95      137.08     12.76 o 
   0   0  26      564.29      586.14     22.69 o 
   1   0  26      116.25      139.44     13.71 o 
   2   0  26        0.26       -3.31      3.31 o 
   3   0  26       90.50       88.39     11.34 o 
   4   0  26      158.84      180.57     14.18 o 
   5   0  26      202.40      206.57     15.13 o 
   6   0  26      187.09      213.66     17.02 o 
  -8   1  26       10.81       13.15      4.84 o 
  -7   1  26        0.02       -0.76      3.83 o 
  -6   1  26       51.20       48.91      5.06 o 
  -5   1  26      378.70      389.69     10.90 o 
  -4   1  26        3.95        1.65      2.01 o 
  -3   1  26       26.86       19.98      3.60 o 
  -2   1  26      191.42      187.72      9.01 o 
  -1   1  26      610.84      612.78     16.54 o 
   0   1  26       33.88       22.17      4.17 o 
   1   1  26        3.27        2.13      2.67 o 
   2   1  26      100.56      103.48      8.18 o 
   3   1  26        3.45       -0.03      2.49 o 
   4   1  26       83.35       99.33      8.52 o 
   5   1  26        6.81       13.18      4.17 o 
  -8   2  26       24.49       19.08      5.45 o 
  -7   2  26        1.73       -2.70      2.70 o 
  -6   2  26      328.30      346.79     11.00 o 
  -5   2  26       80.47       74.47      5.99 o 
  -4   2  26      251.34      234.59      8.55 o 
  -3   2  26      840.20      841.06     16.01 o 
  -2   2  26      323.54      307.37     27.65 o 
  -1   2  26       74.17       69.34      6.85 o 
   0   2  26      642.57      645.08     19.14 o 
   1   2  26        4.27        9.58      3.16 o 
   2   2  26       51.46       42.76      5.51 o 
   3   2  26      334.28      345.77     13.37 o 
   4   2  26        1.20        3.31      3.01 o 
   5   2  26       29.78       26.56      4.08 o 
  -8   3  26       43.59       41.66      6.66 o 
  -7   3  26      793.92      834.51     23.68 o 
  -6   3  26        0.69        1.67      2.90 o 
  -5   3  26      183.98      189.76      8.42 o 
  -4   3  26       26.42       27.74      5.20 o 
  -3   3  26      142.26      130.76      9.01 o 
  -2   3  26        3.27        3.92      2.83 o 
  -1   3  26      112.65      133.09      8.48 o 
   0   3  26       13.49        6.67      3.55 o 
   1   3  26       24.03       31.73      5.01 o 
   2   3  26        0.22       -2.08      2.84 o 
   3   3  26        4.98        7.09      4.73 o 
   4   3  26       23.78       20.09      4.29 o 
   5   3  26       37.92       51.52      9.45 o 
  -7   4  26       49.08       40.47      5.54 o 
  -6   4  26        1.44        4.67      3.89 o 
  -5   4  26        0.47        2.18      2.88 o 
  -4   4  26      358.05      388.45     23.16 o 
  -3   4  26       81.89       75.61      7.33 o 
  -2   4  26       13.59        9.45      5.20 o 
  -1   4  26       15.08       21.90      6.85 o 
   0   4  26      297.64      312.18     18.91 o 
   1   4  26       23.14       15.13      5.67 o 
   2   4  26       26.84       26.69      4.08 o 
   3   4  26       18.79       24.68      4.93 o 
   4   4  26        1.72       -4.25      4.25 o 
  -6   5  26      204.62      238.24     17.96 o 
  -5   5  26      234.94      250.49     12.20 o 
  -4   5  26      237.31      215.03     30.49 o 
  -3   5  26      591.85      607.44     18.05 o 
  -2   5  26      202.81      200.89     15.13 o 
  -1   5  26       86.30       98.32     12.29 o 
   0   5  26      751.90      783.34     16.34 o 
   1   5  26        0.49        0.47      2.54 o 
   2   5  26        1.35        4.55      3.50 o 
   3   5  26       90.21       88.39     11.82 o 
  -4   6  26        1.29        2.84      5.20 o 
  -3   6  26        0.58       -4.25      4.25 o 
  -1   6  26       13.50        3.78      4.73 o 
   0   6  26       30.47       32.14      8.04 o 
   2   6  26        3.55        3.31      5.20 o 
  -8   1  27       48.69       41.60      8.51 o 
  -7   1  27      599.84      555.84     17.88 o 
  -6   1  27        0.32        0.20      3.39 o 
  -5   1  27       58.72       69.85      5.82 o 
  -4   1  27      266.98      280.09      7.91 o 
  -3   1  27        7.04       10.40      3.34 o 
  -2   1  27      169.96      192.29     19.62 o 
  -1   1  27       51.47       66.26      6.68 o 
   0   1  27      217.87      231.56     10.36 o 
   1   1  27      886.50      894.09     27.65 o 
   2   1  27        3.22        3.78      3.01 o 
   3   1  27        5.64        8.44      3.78 o 
   4   1  27      189.15      194.40     14.18 o 
  -8   2  27       77.92       73.91      8.52 o 
  -7   2  27      400.78      441.89     12.81 o 
  -6   2  27        0.09       -0.72      2.73 o 
  -5   2  27        4.57        5.15      3.09 o 
  -4   2  27       49.38       41.47      4.62 o 
  -3   2  27      104.24      107.08      9.69 o 
  -2   2  27       20.93       23.90      7.33 o 
  -1   2  27       68.04       68.62      6.66 o 
   0   2  27       18.55       20.80      4.01 o 
   1   2  27       14.10       11.60      4.96 o 
   2   2  27        3.40        4.96      3.01 o 
   3   2  27       47.81       44.69      6.62 o 
   4   2  27       27.50       30.64     15.60 o 
  -8   3  27       62.60       61.92     10.40 o 
  -7   3  27        8.10        7.31      3.53 o 
  -6   3  27       71.09       76.80      6.63 o 
  -5   3  27       28.39       26.52      4.42 o 
  -4   3  27        0.16        4.40      2.82 o 
  -3   3  27        0.01        3.78      3.78 o 
  -2   3  27      287.54      315.61     12.17 o 
  -1   3  27       78.61       76.06      7.18 o 
   0   3  27       15.70       16.89      4.01 o 
   1   3  27        0.05        0.24      2.67 o 
   2   3  27      117.01      111.57      9.02 o 
   3   3  27      181.72      169.22     15.60 o 
   4   3  27       50.59       58.61      9.93 o 
  -6   4  27       12.16       14.62      4.25 o 
  -5   4  27      176.00      189.38     10.52 o 
  -4   4  27      113.63      134.95     10.03 o 
  -3   4  27        2.74       -0.47      3.78 o 
  -2   4  27       88.29       95.01     11.82 o 
  -1   4  27       47.85       53.19      6.35 o 
   0   4  27      107.76      129.67     20.33 o 
   1   4  27       24.36       32.62      7.56 o 
   2   4  27        0.18        1.34      2.54 o 
   3   4  27       49.15       53.59      6.50 o 
  -5   5  27       17.25       11.34      7.09 o 
  -4   5  27       35.63       40.79      6.18 o 
  -3   5  27        1.41        5.20      4.73 o 
  -2   5  27        2.82        1.89      4.73 o 
  -1   5  27       82.25       68.07     10.40 o 
   0   5  27       11.07        7.85      3.09 o 
   1   5  27      122.10      118.38      8.98 o 
   2   5  27       10.42        6.49      3.16 o 
  -4   6  27       38.28       28.83      8.51 o 
  -8   0  28       50.23       34.03      9.93 o 
  -7   0  28      856.79      833.36     31.67 o 
  -6   0  28      428.85      425.42     21.74 o 
  -5   0  28       31.36       26.99      7.09 o 
  -4   0  28      572.14      589.28     16.38 o 
  -3   0  28      333.24      321.43     17.49 o 
  -2   0  28      530.25      565.81     23.16 o 
  -1   0  28       29.01       36.87      7.56 o 
   0   0  28      270.43      262.82     16.07 o 
   1   0  28        4.60       12.76      5.20 o 
   2   0  28       25.63       21.27      6.14 o 
   3   0  28        0.06        1.42      3.78 o 
   4   0  28      185.89      162.13     15.60 o 
  -7   1  28        4.28       -2.60      3.68 o 
  -6   1  28       17.17       14.70      3.68 o 
  -5   1  28       90.42      104.95      6.98 o 
  -4   1  28        2.37        0.57      2.33 o 
  -3   1  28       15.84       23.93      4.35 o 
  -2   1  28       43.90       32.05      4.84 o 
  -1   1  28        2.07        2.00      4.73 o 
   0   1  28        2.86        0.95      2.67 o 
   1   1  28      179.54      195.05     16.54 o 
   2   1  28        5.27        8.68      3.63 o 
   3   1  28       32.49       22.48      4.68 o 
   4   1  28        0.05        0.95      4.73 o 
  -7   2  28      141.62      143.53      8.62 o 
  -6   2  28      136.24      134.73      8.18 o 
  -5   2  28       32.35       26.90      5.78 o 
  -4   2  28      202.30      205.59     10.19 o 
  -3   2  28        7.87        5.44      3.01 o 
  -2   2  28      323.65      314.20     12.20 o 
  -1   2  28        7.28        6.42      3.78 o 
   0   2  28       15.99       15.19      3.97 o 
   1   2  28        4.02        4.87      2.83 o 
   2   2  28        1.08       -0.24      2.67 o 
   3   2  28       41.89       39.75      5.99 o 
  -7   3  28      374.10      334.27     11.80 o 
  -6   3  28      212.04      229.51      9.53 o 
  -5   3  28      208.53      217.47      9.18 o 
  -4   3  28       23.19       22.68      4.84 o 
  -3   3  28      390.92      371.06     19.85 o 
  -2   3  28       95.10       93.81      8.00 o 
  -1   3  28      276.15      300.84     12.17 o 
   0   3  28       48.06       57.53      9.22 o 
   1   3  28       54.73       49.51      6.18 o 
   2   3  28       41.18       46.08      6.18 o 
   3   3  28      324.08      323.79     19.38 o 
  -6   4  28      143.69      179.25     13.94 o 
  -5   4  28        5.37        8.32      4.09 o 
  -4   4  28      813.96      844.90     43.96 o 
  -3   4  28        2.67        2.36      4.73 o 
  -2   4  28       56.12       61.45      9.93 o 
  -1   4  28        5.24        9.45      5.20 o 
   0   4  28       60.05       58.03      6.85 o 
   1   4  28       11.63        2.36      4.73 o 
   2   4  28       80.25       86.85      6.90 o 
  -5   5  28       95.95      106.36     13.71 o 
  -4   5  28       96.83       95.96     12.76 o 
   1   5  28      424.73      413.66     15.04 o 
  -7   1  29       33.90       34.22      6.66 o 
  -6   1  29      156.30      167.11      8.69 o 
  -5   1  29      235.28      242.16      9.25 o 
  -4   1  29       92.86       78.32      7.33 o 
  -3   1  29      147.78      187.67      9.68 o 
  -2   1  29       61.34       57.18      6.35 o 
  -1   1  29       75.13       55.12      6.35 o 
   0   1  29       37.99       55.06      6.51 o 
   1   1  29       16.56       19.64      4.43 o 
   2   1  29      267.36      285.85     12.70 o 
   3   1  29        0.92       -0.57      3.16 o 
  -7   2  29       35.44       33.53      5.01 o 
  -6   2  29       12.15       20.11      4.14 o 
  -5   2  29       65.50       73.72      6.28 o 
  -4   2  29      364.35      380.04     19.85 o 
  -3   2  29       19.71       21.73      6.85 o 
  -2   2  29        0.24        1.81      2.83 o 
  -1   2  29      482.00      476.08     15.54 o 
   0   2  29      272.56      301.14     12.53 o 
   1   2  29      306.91      322.78     13.04 o 
   2   2  29      239.09      258.33     12.03 o 
  -6   3  29      120.33      110.34      7.99 o 
  -5   3  29      236.19      238.11     16.68 o 
  -4   3  29       75.18       65.70     10.40 o 
  -3   3  29        1.67        0.47      4.25 o 
  -2   3  29      647.87      637.61     18.20 o 
  -1   3  29      353.13      384.34     14.03 o 
   0   3  29      118.88      131.66     13.00 o 
   1   3  29      149.64      147.73     22.93 o 
   2   3  29      185.65      187.65     10.52 o 
  -6   4  29      335.21      350.74     21.74 o 
  -5   4  29      275.00      302.52     19.38 o 
  -4   4  29      654.42      648.53     27.89 o 
  -3   4  29       63.38       46.32      8.98 o 
  -2   4  29      104.91      126.68     14.18 o 
  -1   4  29       74.39       81.78     11.82 o 
   0   4  29       90.86      107.15      9.02 o 
  -7   0  30       17.44       12.29      6.62 o 
  -6   0  30        1.06       -4.73      5.67 o 
  -5   0  30      199.23      236.88     11.01 o 
  -4   0  30      242.02      253.36     16.07 o 
  -3   0  30       51.83       52.00      8.98 o 
  -2   0  30      145.04      176.79     13.71 o 
  -1   0  30        6.11        0.47      3.78 o 
   0   0  30      208.46      213.18     15.60 o 
   1   0  30      107.89      123.37     13.71 o 
   2   0  30      602.11      650.42     27.42 o 
  -7   1  30       17.41       10.28      5.17 o 
  -6   1  30      153.97      155.66     10.17 o 
  -5   1  30       70.01       99.37      8.69 o 
  -4   1  30       42.56       59.42      6.66 o 
  -3   1  30      255.40      296.11     12.53 o 
  -2   1  30      374.42      388.99     14.04 o 
  -1   1  30        0.78        1.10      2.95 o 
   0   1  30        0.05        1.47      3.78 o 
   1   1  30       78.55       88.81      8.36 o 
   2   1  30        4.63        5.13      3.50 o 
  -7   2  30       69.01       54.36      9.93 o 
  -6   2  30        1.23        0.49      3.18 o 
  -5   2  30      418.49      430.66     15.36 o 
  -4   2  30      214.93      234.93     16.07 o 
  -3   2  30        3.68        6.55      3.50 o 
  -2   2  30      543.95      569.68     17.19 o 
  -1   2  30        7.76       11.89      7.80 o 
   0   2  30       66.02       70.37      7.51 o 
   1   2  30        9.28        2.60      3.34 o 
  -6   3  30      322.05      338.52     14.87 o 
  -5   3  30       12.74       18.40      4.98 o 
  -4   3  30       51.60       51.05      9.45 o 
  -3   3  30      301.29      295.43     18.43 o 
  -2   3  30       13.12        9.45      5.67 o 
  -1   3  30      126.87      124.88      9.68 o 
   0   3  30      163.99      167.08     10.43 o 
   1   3  30       97.92       83.19     11.34 o 
  -5   4  30       24.00       28.83      8.51 o 
   0   4  30       15.31       18.91      6.62 o 
  -6   1  31       63.68       47.95      5.56 o 
  -5   1  31       67.16       80.83     10.87 o 
  -4   1  31        6.12        2.36      4.25 o 
  -3   1  31      257.10      291.93     16.78 o 
  -2   1  31       95.68      102.30      8.85 o 
  -1   1  31      137.88      162.07     11.19 o 
   0   1  31      501.50      521.87     17.73 o 
   1   1  31      628.17      718.96     29.31 o 
  -6   2  31       56.87       56.13     16.07 o 
  -5   2  31       52.01       49.63      9.45 o 
  -4   2  31       32.84       36.87      8.51 o 
  -3   2  31        0.48        0.00      4.73 o 
  -2   2  31       45.72       41.67      8.98 o 
  -1   2  31       72.08       82.15     19.85 o 
   0   2  31        2.23       -3.31      4.25 o 
  -1   3  31       22.62       24.58      7.09 o 
   0   3  31       24.89       40.65      8.51 o 
  -4   0  32        4.28        8.98      5.67 o 
  -3   0  32      624.83      648.53     26.47 o 
  -2   0  32        0.01        1.42      4.73 o 
  -1   0  32      393.31      450.00     23.16 o 
  -5   1  32        0.00        1.42      4.73 o 
  -4   1  32        8.33        2.84      4.73 o 
  -3   1  32      156.06      174.15     11.53 o 
  -2   1  32        0.08        2.14      3.50 o 
  -1   1  32      162.50      215.07     15.60 o 
  -2   2  32      331.07      395.17     20.80 o 
  -1   2  32      231.17      267.07     17.49 o 
  -1   3  32        0.94       -0.95      4.73 o 
  -3   1  33      190.68      173.95     16.07 o 
  -2   1  33      118.53      113.45     13.71 o 
  -2   2  33       87.63       75.63     11.34 o 
                                                 
